# Supplementary material for: Higher eigenvector centrality in grooming network is linked to better inhibitory control task performance but not other cognitive tasks in free-ranging Japanese macaques
Source: Sci Rep. 2024 Nov 19;14:26804. doi: 10.1038/s41598-024-77912-7 (PMC11577106; doi:10.1038/s41598-024-77912-7)
Supplement: Supplementary file 2 — Supplementary Material 2 [file 41598_2024_77912_MOESM2_ESM.xlsx]

## Sheet: physical
Table S7. Rawdata supporting the results of physical domain tasks
ID	year	month	day	time	subject	trial	success	sex	rank	rank2	age	age_category	ID_individual	eigen	deg	indeg	outdeg	bet	st	inst	outst	eigen_sex	deg_sex	indeg_sex	outdeg_sex	bet_sex	st_sex	inst_sex	outst_sex	task	deg2	st2	bet2_w	bet2_uw	deg_sex2	st_sex2	bet_sex2_w	bet_sex2_uw	close	close_sex
1	2022	1	26	1559	cris	1	1	male	9	mid	-	2	26	0.125806	40	32	12	103.77	82	66	16	0.271863	6	5	1	19	11	10	1	spatial	0.483871	0.259574	0.154701	0.286802	0.461538	0.215686	0.122977	0.268764	0.63526	0.617536
1	2022	1	26	1559	cris	2	1	male	9	mid	-	2	26	0.125806	40	32	12	103.77	82	66	16	0.271863	6	5	1	19	11	10	1	spatial	0.483871	0.259574	0.154701	0.286802	0.461538	0.215686	0.122977	0.268764	0.63526	0.617536
1	2022	1	26	1559	cris	3	0	male	9	mid	-	2	26	0.125806	40	32	12	103.77	82	66	16	0.271863	6	5	1	19	11	10	1	spatial	0.483871	0.259574	0.154701	0.286802	0.461538	0.215686	0.122977	0.268764	0.63526	0.617536
1	2022	1	26	1559	cris	4	1	male	9	mid	-	2	26	0.125806	40	32	12	103.77	82	66	16	0.271863	6	5	1	19	11	10	1	spatial	0.483871	0.259574	0.154701	0.286802	0.461538	0.215686	0.122977	0.268764	0.63526	0.617536
1	2022	1	26	1559	cris	5	0	male	9	mid	-	2	26	0.125806	40	32	12	103.77	82	66	16	0.271863	6	5	1	19	11	10	1	spatial	0.483871	0.259574	0.154701	0.286802	0.461538	0.215686	0.122977	0.268764	0.63526	0.617536
1	2022	1	26	1559	cris	6	1	male	9	mid	-	2	26	0.125806	40	32	12	103.77	82	66	16	0.271863	6	5	1	19	11	10	1	spatial	0.483871	0.259574	0.154701	0.286802	0.461538	0.215686	0.122977	0.268764	0.63526	0.617536
2	2022	1	28	1032	purico.09	1	0	female	2	high	13	1	158	0.897753	54	35	40	124.541	169	105	64	0.841285	70	34	36	80	185	104	81	spatial	0.709677	0.744681	0.174396	0.34616	0.672131	0.835979	0.165981	0.267979	0.850385	0.795405
2	2022	1	26	1032	purico.09	2	1	female	2	high	13	1	158	0.897753	54	35	40	124.541	169	105	64	0.841285	70	34	36	80	185	104	81	spatial	0.709677	0.744681	0.174396	0.34616	0.672131	0.835979	0.165981	0.267979	0.850385	0.795405
2	2022	1	26	1032	purico.09	3	0	female	2	high	13	1	158	0.897753	54	35	40	124.541	169	105	64	0.841285	70	34	36	80	185	104	81	spatial	0.709677	0.744681	0.174396	0.34616	0.672131	0.835979	0.165981	0.267979	0.850385	0.795405
2	2022	1	26	1032	purico.09	4	0	female	2	high	13	1	158	0.897753	54	35	40	124.541	169	105	64	0.841285	70	34	36	80	185	104	81	spatial	0.709677	0.744681	0.174396	0.34616	0.672131	0.835979	0.165981	0.267979	0.850385	0.795405
2	2022	1	26	1032	purico.09	5	0	female	2	high	13	1	158	0.897753	54	35	40	124.541	169	105	64	0.841285	70	34	36	80	185	104	81	spatial	0.709677	0.744681	0.174396	0.34616	0.672131	0.835979	0.165981	0.267979	0.850385	0.795405
2	2022	1	26	1032	purico.09	6	0	female	2	high	13	1	158	0.897753	54	35	40	124.541	169	105	64	0.841285	70	34	36	80	185	104	81	spatial	0.709677	0.744681	0.174396	0.34616	0.672131	0.835979	0.165981	0.267979	0.850385	0.795405
3	2022	2	9	1204	princess.05.12	1	0	female	9	high	10	1	152	0.465833	40	15	36	66.6961	86	57	29	0.469928	49	15	34	391	127	57	70	spatial	0.483871	0.46383	0.068615	0.180855	0.47541	0.529101	0.111642	0.128604	0.758416	0.701075
3	2022	2	9	1204	princess.05.12	2	0	female	9	high	10	1	152	0.465833	40	15	36	66.6961	86	57	29	0.469928	49	15	34	391	127	57	70	spatial	0.483871	0.46383	0.068615	0.180855	0.47541	0.529101	0.111642	0.128604	0.758416	0.701075
3	2022	2	9	1204	princess.05.12	3	1	female	9	high	10	1	152	0.465833	40	15	36	66.6961	86	57	29	0.469928	49	15	34	391	127	57	70	spatial	0.483871	0.46383	0.068615	0.180855	0.47541	0.529101	0.111642	0.128604	0.758416	0.701075
3	2022	2	9	1204	princess.05.12	4	0	female	9	high	10	1	152	0.465833	40	15	36	66.6961	86	57	29	0.469928	49	15	34	391	127	57	70	spatial	0.483871	0.46383	0.068615	0.180855	0.47541	0.529101	0.111642	0.128604	0.758416	0.701075
3	2022	2	9	1204	princess.05.12	5	0	female	9	high	10	1	152	0.465833	40	15	36	66.6961	86	57	29	0.469928	49	15	34	391	127	57	70	spatial	0.483871	0.46383	0.068615	0.180855	0.47541	0.529101	0.111642	0.128604	0.758416	0.701075
3	2022	2	9	1204	princess.05.12	6	1	female	9	high	10	1	152	0.465833	40	15	36	66.6961	86	57	29	0.469928	49	15	34	391	127	57	70	spatial	0.483871	0.46383	0.068615	0.180855	0.47541	0.529101	0.111642	0.128604	0.758416	0.701075
4	2022	2	9	1313	kirei	1	0	female	17	high	16	1	77	0.826617	54	32	42	127.473	190	93	97	0.807194	61	28	33	26	159	87	72	spatial	0.709677	0.719149	0.107052	0.354539	0.57377	0.698413	0.00955047	0.187587	0.724882	0.551411
4	2022	2	9	1313	kirei	2	1	female	17	high	16	1	77	0.826617	54	32	42	127.473	190	93	97	0.807194	61	28	33	26	159	87	72	spatial	0.709677	0.719149	0.107052	0.354539	0.57377	0.698413	0.00955047	0.187587	0.724882	0.551411
4	2022	2	9	1313	kirei	3	1	female	17	high	16	1	77	0.826617	54	32	42	127.473	190	93	97	0.807194	61	28	33	26	159	87	72	spatial	0.709677	0.719149	0.107052	0.354539	0.57377	0.698413	0.00955047	0.187587	0.724882	0.551411
4	2022	2	9	1313	kirei	4	1	female	17	high	16	1	77	0.826617	54	32	42	127.473	190	93	97	0.807194	61	28	33	26	159	87	72	spatial	0.709677	0.719149	0.107052	0.354539	0.57377	0.698413	0.00955047	0.187587	0.724882	0.551411
4	2022	2	9	1313	kirei	5	0	female	17	high	16	1	77	0.826617	54	32	42	127.473	190	93	97	0.807194	61	28	33	26	159	87	72	spatial	0.709677	0.719149	0.107052	0.354539	0.57377	0.698413	0.00955047	0.187587	0.724882	0.551411
4	2022	2	9	1313	kirei	6	1	female	17	high	16	1	77	0.826617	54	32	42	127.473	190	93	97	0.807194	61	28	33	26	159	87	72	spatial	0.709677	0.719149	0.107052	0.354539	0.57377	0.698413	0.00955047	0.187587	0.724882	0.551411
5	2022	2	9	1345	tora	1	0	male	20	low	-	1	199	0.0834711	26	19	9	40.8615	44	33	11	0.112083	4	1	3	16	5	1	4	spatial	0.258065	0.0978723	0	0.107027	0.307692	0.0980392	0.10356	0.324676	0.322322	0.541311
5	2022	2	9	1345	tora	2	0	male	20	low	-	1	199	0.0834711	26	19	9	40.8615	44	33	11	0.112083	4	1	3	16	5	1	4	spatial	0.258065	0.0978723	0	0.107027	0.307692	0.0980392	0.10356	0.324676	0.322322	0.541311
5	2022	2	9	1345	tora	3	0	male	20	low	-	1	199	0.0834711	26	19	9	40.8615	44	33	11	0.112083	4	1	3	16	5	1	4	spatial	0.258065	0.0978723	0	0.107027	0.307692	0.0980392	0.10356	0.324676	0.322322	0.541311
5	2022	2	9	1345	tora	4	1	male	20	low	-	1	199	0.0834711	26	19	9	40.8615	44	33	11	0.112083	4	1	3	16	5	1	4	spatial	0.258065	0.0978723	0	0.107027	0.307692	0.0980392	0.10356	0.324676	0.322322	0.541311
5	2022	2	9	1345	tora	5	0	male	20	low	-	1	199	0.0834711	26	19	9	40.8615	44	33	11	0.112083	4	1	3	16	5	1	4	spatial	0.258065	0.0978723	0	0.107027	0.307692	0.0980392	0.10356	0.324676	0.322322	0.541311
5	2022	2	9	1345	tora	6	0	male	20	low	-	1	199	0.0834711	26	19	9	40.8615	44	33	11	0.112083	4	1	3	16	5	1	4	spatial	0.258065	0.0978723	0	0.107027	0.307692	0.0980392	0.10356	0.324676	0.322322	0.541311
6	2022	2	9	1251	kirei.s	1	0	female	14	high	14	1	79	0.675035	41	25	31	59.6653	159	55	104	0.598361	46	21	25	120	141	49	92	spatial	0.5	0.66383	0.090216	0.160763	0.42623	0.603175	0.0326033	0.0795	0.65828	0.493052
6	2022	2	9	1251	kirei.s	2	1	female	14	high	14	1	79	0.675035	41	25	31	59.6653	159	55	104	0.598361	46	21	25	120	141	49	92	spatial	0.5	0.66383	0.090216	0.160763	0.42623	0.603175	0.0326033	0.0795	0.65828	0.493052
6	2022	2	9	1251	kirei.s	3	1	female	14	high	14	1	79	0.675035	41	25	31	59.6653	159	55	104	0.598361	46	21	25	120	141	49	92	spatial	0.5	0.66383	0.090216	0.160763	0.42623	0.603175	0.0326033	0.0795	0.65828	0.493052
6	2022	2	9	1251	kirei.s	4	0	female	14	high	14	1	79	0.675035	41	25	31	59.6653	159	55	104	0.598361	46	21	25	120	141	49	92	spatial	0.5	0.66383	0.090216	0.160763	0.42623	0.603175	0.0326033	0.0795	0.65828	0.493052
6	2022	2	9	1251	kirei.s	5	0	female	14	high	14	1	79	0.675035	41	25	31	59.6653	159	55	104	0.598361	46	21	25	120	141	49	92	spatial	0.5	0.66383	0.090216	0.160763	0.42623	0.603175	0.0326033	0.0795	0.65828	0.493052
6	2022	2	9	1251	kirei.s	6	1	female	14	high	14	1	79	0.675035	41	25	31	59.6653	159	55	104	0.598361	46	21	25	120	141	49	92	spatial	0.5	0.66383	0.090216	0.160763	0.42623	0.603175	0.0326033	0.0795	0.65828	0.493052
7	2022	2	9	1532	Monday	1	1	female	28	high	29	3	119	0.768262	51	36	28	123.741	202	137	65	0.792507	62	35	27	1464	200	136	64	spatial	0.66129	0.770213	0.499682	0.343874	0.655738	0.915344	0.545694	0.318499	0.93342	0.918379
7	2022	2	9	1532	Monday	2	1	female	28	high	29	3	119	0.768262	51	36	28	123.741	202	137	65	0.792507	62	35	27	1464	200	136	64	spatial	0.66129	0.770213	0.499682	0.343874	0.655738	0.915344	0.545694	0.318499	0.93342	0.918379
7	2022	2	9	1532	Monday	3	0	female	28	high	29	3	119	0.768262	51	36	28	123.741	202	137	65	0.792507	62	35	27	1464	200	136	64	spatial	0.66129	0.770213	0.499682	0.343874	0.655738	0.915344	0.545694	0.318499	0.93342	0.918379
7	2022	2	9	1532	Monday	4	1	female	28	high	29	3	119	0.768262	51	36	28	123.741	202	137	65	0.792507	62	35	27	1464	200	136	64	spatial	0.66129	0.770213	0.499682	0.343874	0.655738	0.915344	0.545694	0.318499	0.93342	0.918379
7	2022	2	9	1532	Monday	5	0	female	28	high	29	3	119	0.768262	51	36	28	123.741	202	137	65	0.792507	62	35	27	1464	200	136	64	spatial	0.66129	0.770213	0.499682	0.343874	0.655738	0.915344	0.545694	0.318499	0.93342	0.918379
7	2022	2	9	1532	Monday	6	0	female	28	high	29	3	119	0.768262	51	36	28	123.741	202	137	65	0.792507	62	35	27	1464	200	136	64	spatial	0.66129	0.770213	0.499682	0.343874	0.655738	0.915344	0.545694	0.318499	0.93342	0.918379
8	2022	2	10	1212	manta	1	0	male	22	low	15	1	101	0.0555237	22	22	2	32.6972	31	29	2	0.00199018	2	2	0	0.5	2	2	0	spatial	0.193548	0.0425532	0	0.0836954	0.153846	0.0392157	0.00323625	0.0134095	0.30359	0.221164
8	2022	2	10	1212	manta	2	1	male	22	low	15	1	101	0.0555237	22	22	2	32.6972	31	29	2	0.00199018	2	2	0	0.5	2	2	0	spatial	0.193548	0.0425532	0	0.0836954	0.153846	0.0392157	0.00323625	0.0134095	0.30359	0.221164
8	2022	2	10	1212	manta	3	1	male	22	low	15	1	101	0.0555237	22	22	2	32.6972	31	29	2	0.00199018	2	2	0	0.5	2	2	0	spatial	0.193548	0.0425532	0	0.0836954	0.153846	0.0392157	0.00323625	0.0134095	0.30359	0.221164
8	2022	2	10	1212	manta	4	0	male	22	low	15	1	101	0.0555237	22	22	2	32.6972	31	29	2	0.00199018	2	2	0	0.5	2	2	0	spatial	0.193548	0.0425532	0	0.0836954	0.153846	0.0392157	0.00323625	0.0134095	0.30359	0.221164
8	2022	2	10	1212	manta	5	0	male	22	low	15	1	101	0.0555237	22	22	2	32.6972	31	29	2	0.00199018	2	2	0	0.5	2	2	0	spatial	0.193548	0.0425532	0	0.0836954	0.153846	0.0392157	0.00323625	0.0134095	0.30359	0.221164
8	2022	2	10	1212	manta	6	0	male	22	low	15	1	101	0.0555237	22	22	2	32.6972	31	29	2	0.00199018	2	2	0	0.5	2	2	0	spatial	0.193548	0.0425532	0	0.0836954	0.153846	0.0392157	0.00323625	0.0134095	0.30359	0.221164
9	2022	2	10	1515	bakuren	1	1	male	15	mid	-	1	14	0.114603	31	26	10	63.124	62	45	17	0.258891	6	2	4	17	12	3	9	spatial	0.33871	0.174468	0.0362135	0.170647	0.461538	0.235294	0.110032	0.0763313	0.40811	0.51782
9	2022	2	10	1515	bakuren	2	0	male	15	mid	-	1	14	0.114603	31	26	10	63.124	62	45	17	0.258891	6	2	4	17	12	3	9	spatial	0.33871	0.174468	0.0362135	0.170647	0.461538	0.235294	0.110032	0.0763313	0.40811	0.51782
9	2022	2	10	1515	bakuren	3	1	male	15	mid	-	1	14	0.114603	31	26	10	63.124	62	45	17	0.258891	6	2	4	17	12	3	9	spatial	0.33871	0.174468	0.0362135	0.170647	0.461538	0.235294	0.110032	0.0763313	0.40811	0.51782
9	2022	2	10	1515	bakuren	4	0	male	15	mid	-	1	14	0.114603	31	26	10	63.124	62	45	17	0.258891	6	2	4	17	12	3	9	spatial	0.33871	0.174468	0.0362135	0.170647	0.461538	0.235294	0.110032	0.0763313	0.40811	0.51782
9	2022	2	10	1515	bakuren	5	0	male	15	mid	-	1	14	0.114603	31	26	10	63.124	62	45	17	0.258891	6	2	4	17	12	3	9	spatial	0.33871	0.174468	0.0362135	0.170647	0.461538	0.235294	0.110032	0.0763313	0.40811	0.51782
9	2022	2	10	1515	bakuren	6	1	male	15	mid	-	1	14	0.114603	31	26	10	63.124	62	45	17	0.258891	6	2	4	17	12	3	9	spatial	0.33871	0.174468	0.0362135	0.170647	0.461538	0.235294	0.110032	0.0763313	0.40811	0.51782
10	2022	2	11	1611	oil	1	1	female	34	high	17	1	135	0.293592	47	33	25	128.992	122	77	45	0.299855	51	31	20	131	110	72	38	spatial	0.596774	0.429787	0.0565438	0.358879	0.52459	0.439153	0.048411	0.242231	0.514133	0.426184
10	2022	2	11	1611	oil	2	1	female	34	high	17	1	135	0.293592	47	33	25	128.992	122	77	45	0.299855	51	31	20	131	110	72	38	spatial	0.596774	0.429787	0.0565438	0.358879	0.52459	0.439153	0.048411	0.242231	0.514133	0.426184
10	2022	2	11	1611	oil	3	0	female	34	high	17	1	135	0.293592	47	33	25	128.992	122	77	45	0.299855	51	31	20	131	110	72	38	spatial	0.596774	0.429787	0.0565438	0.358879	0.52459	0.439153	0.048411	0.242231	0.514133	0.426184
10	2022	2	11	1611	oil	4	0	female	34	high	17	1	135	0.293592	47	33	25	128.992	122	77	45	0.299855	51	31	20	131	110	72	38	spatial	0.596774	0.429787	0.0565438	0.358879	0.52459	0.439153	0.048411	0.242231	0.514133	0.426184
10	2022	2	11	1611	oil	5	0	female	34	high	17	1	135	0.293592	47	33	25	128.992	122	77	45	0.299855	51	31	20	131	110	72	38	spatial	0.596774	0.429787	0.0565438	0.358879	0.52459	0.439153	0.048411	0.242231	0.514133	0.426184
10	2022	2	11	1611	oil	6	1	female	34	high	17	1	135	0.293592	47	33	25	128.992	122	77	45	0.299855	51	31	20	131	110	72	38	spatial	0.596774	0.429787	0.0565438	0.358879	0.52459	0.439153	0.048411	0.242231	0.514133	0.426184
11	2022	2	15	1129	tat02.12	1	0	female	52	mid	10	1	187	0.123664	25	11	16	34.8434	112	60	52	0.121032	24	11	13	12	83	60	23	spatial	0.241935	0.289362	0.00285896	0.0898285	0.213115	0.296296	0.00296394	0.0476865	0.331253	0.230906
11	2022	2	15	1129	tat02.12	2	0	female	52	mid	10	1	187	0.123664	25	11	16	34.8434	112	60	52	0.121032	24	11	13	12	83	60	23	spatial	0.241935	0.289362	0.00285896	0.0898285	0.213115	0.296296	0.00296394	0.0476865	0.331253	0.230906
11	2022	2	15	1129	tat02.12	3	1	female	52	mid	10	1	187	0.123664	25	11	16	34.8434	112	60	52	0.121032	24	11	13	12	83	60	23	spatial	0.241935	0.289362	0.00285896	0.0898285	0.213115	0.296296	0.00296394	0.0476865	0.331253	0.230906
11	2022	2	15	1129	tat02.12	4	1	female	52	mid	10	1	187	0.123664	25	11	16	34.8434	112	60	52	0.121032	24	11	13	12	83	60	23	spatial	0.241935	0.289362	0.00285896	0.0898285	0.213115	0.296296	0.00296394	0.0476865	0.331253	0.230906
11	2022	2	15	1129	tat02.12	5	0	female	52	mid	10	1	187	0.123664	25	11	16	34.8434	112	60	52	0.121032	24	11	13	12	83	60	23	spatial	0.241935	0.289362	0.00285896	0.0898285	0.213115	0.296296	0.00296394	0.0476865	0.331253	0.230906
11	2022	2	15	1129	tat02.12	6	1	female	52	mid	10	1	187	0.123664	25	11	16	34.8434	112	60	52	0.121032	24	11	13	12	83	60	23	spatial	0.241935	0.289362	0.00285896	0.0898285	0.213115	0.296296	0.00296394	0.0476865	0.331253	0.230906
12	2022	2	15	1301	momo	1	0	female	12	high	19	1	117	0.405068	49	29	34	111.382	122	68	54	0.366336	51	24	27	23	96	59	37	spatial	0.629032	0.429787	0.0463787	0.308555	0.508197	0.365079	0.00098798	0.16097	0.732318	0.679279
12	2022	2	15	1301	momo	2	0	female	12	high	19	1	117	0.405068	49	29	34	111.382	122	68	54	0.366336	51	24	27	23	96	59	37	spatial	0.629032	0.429787	0.0463787	0.308555	0.508197	0.365079	0.00098798	0.16097	0.732318	0.679279
12	2022	2	15	1301	momo	3	0	female	12	high	19	1	117	0.405068	49	29	34	111.382	122	68	54	0.366336	51	24	27	23	96	59	37	spatial	0.629032	0.429787	0.0463787	0.308555	0.508197	0.365079	0.00098798	0.16097	0.732318	0.679279
12	2022	2	15	1301	momo	4	1	female	12	high	19	1	117	0.405068	49	29	34	111.382	122	68	54	0.366336	51	24	27	23	96	59	37	spatial	0.629032	0.429787	0.0463787	0.308555	0.508197	0.365079	0.00098798	0.16097	0.732318	0.679279
12	2022	2	15	1301	momo	5	1	female	12	high	19	1	117	0.405068	49	29	34	111.382	122	68	54	0.366336	51	24	27	23	96	59	37	spatial	0.629032	0.429787	0.0463787	0.308555	0.508197	0.365079	0.00098798	0.16097	0.732318	0.679279
12	2022	2	15	1301	momo	6	0	female	12	high	19	1	117	0.405068	49	29	34	111.382	122	68	54	0.366336	51	24	27	23	96	59	37	spatial	0.629032	0.429787	0.0463787	0.308555	0.508197	0.365079	0.00098798	0.16097	0.732318	0.679279
13	2022	2	15	1431	peace	1	1	female	26	high	13	1	140	0.708322	66	36	51	293.872	210	89	121	0.615176	77	32	45	644.5	190	84	106	spatial	0.903226	0.804255	0.426779	0.830063	0.836066	0.862434	0.23234	0.671637	0.774111	0.720492
13	2022	2	15	1431	peace	2	0	female	26	high	13	1	140	0.708322	66	36	51	293.872	210	89	121	0.615176	77	32	45	644.5	190	84	106	spatial	0.903226	0.804255	0.426779	0.830063	0.836066	0.862434	0.23234	0.671637	0.774111	0.720492
13	2022	2	15	1431	peace	3	0	female	26	high	13	1	140	0.708322	66	36	51	293.872	210	89	121	0.615176	77	32	45	644.5	190	84	106	spatial	0.903226	0.804255	0.426779	0.830063	0.836066	0.862434	0.23234	0.671637	0.774111	0.720492
13	2022	2	15	1431	peace	4	0	female	26	high	13	1	140	0.708322	66	36	51	293.872	210	89	121	0.615176	77	32	45	644.5	190	84	106	spatial	0.903226	0.804255	0.426779	0.830063	0.836066	0.862434	0.23234	0.671637	0.774111	0.720492
13	2022	2	15	1431	peace	5	0	female	26	high	13	1	140	0.708322	66	36	51	293.872	210	89	121	0.615176	77	32	45	644.5	190	84	106	spatial	0.903226	0.804255	0.426779	0.830063	0.836066	0.862434	0.23234	0.671637	0.774111	0.720492
13	2022	2	15	1431	peace	6	1	female	26	high	13	1	140	0.708322	66	36	51	293.872	210	89	121	0.615176	77	32	45	644.5	190	84	106	spatial	0.903226	0.804255	0.426779	0.830063	0.836066	0.862434	0.23234	0.671637	0.774111	0.720492
14	2022	2	15	1534	pac	1	0	male	19	low	-	1	137	0.0646661	28	25	6	48.5145	46	36	10	0.00199018	2	2	0	0.5	2	2	0	spatial	0.290323	0.106383	0.00127065	0.128897	0.153846	0.0392157	0.00323625	0.0134095	0.327484	0.221164
14	2022	2	15	1534	pac	2	1	male	19	low	-	1	137	0.0646661	28	25	6	48.5145	46	36	10	0.00199018	2	2	0	0.5	2	2	0	spatial	0.290323	0.106383	0.00127065	0.128897	0.153846	0.0392157	0.00323625	0.0134095	0.327484	0.221164
14	2022	2	15	1534	pac	3	0	male	19	low	-	1	137	0.0646661	28	25	6	48.5145	46	36	10	0.00199018	2	2	0	0.5	2	2	0	spatial	0.290323	0.106383	0.00127065	0.128897	0.153846	0.0392157	0.00323625	0.0134095	0.327484	0.221164
14	2022	2	15	1534	pac	4	0	male	19	low	-	1	137	0.0646661	28	25	6	48.5145	46	36	10	0.00199018	2	2	0	0.5	2	2	0	spatial	0.290323	0.106383	0.00127065	0.128897	0.153846	0.0392157	0.00323625	0.0134095	0.327484	0.221164
14	2022	2	15	1534	pac	5	1	male	19	low	-	1	137	0.0646661	28	25	6	48.5145	46	36	10	0.00199018	2	2	0	0.5	2	2	0	spatial	0.290323	0.106383	0.00127065	0.128897	0.153846	0.0392157	0.00323625	0.0134095	0.327484	0.221164
14	2022	2	15	1534	pac	6	1	male	19	low	-	1	137	0.0646661	28	25	6	48.5145	46	36	10	0.00199018	2	2	0	0.5	2	2	0	spatial	0.290323	0.106383	0.00127065	0.128897	0.153846	0.0392157	0.00323625	0.0134095	0.327484	0.221164
15	2022	3	1	1614	dandan	1	1	female	24	high	-	1	28	0.274876	42	29	20	72.3319	98	59	39	0.270142	43	27	16	49	91	57	34	spatial	0.516129	0.32766	0.0114358	0.196961	0.442623	0.338624	0.00724518	0.10679	0.560921	0.328845
15	2022	3	1	1614	dandan	2	0	female	24	high	-	1	28	0.274876	42	29	20	72.3319	98	59	39	0.270142	43	27	16	49	91	57	34	spatial	0.516129	0.32766	0.0114358	0.196961	0.442623	0.338624	0.00724518	0.10679	0.560921	0.328845
15	2022	3	1	1614	dandan	3	0	female	24	high	-	1	28	0.274876	42	29	20	72.3319	98	59	39	0.270142	43	27	16	49	91	57	34	spatial	0.516129	0.32766	0.0114358	0.196961	0.442623	0.338624	0.00724518	0.10679	0.560921	0.328845
15	2022	3	1	1614	dandan	4	0	female	24	high	-	1	28	0.274876	42	29	20	72.3319	98	59	39	0.270142	43	27	16	49	91	57	34	spatial	0.516129	0.32766	0.0114358	0.196961	0.442623	0.338624	0.00724518	0.10679	0.560921	0.328845
15	2022	3	1	1614	dandan	5	1	female	24	high	-	1	28	0.274876	42	29	20	72.3319	98	59	39	0.270142	43	27	16	49	91	57	34	spatial	0.516129	0.32766	0.0114358	0.196961	0.442623	0.338624	0.00724518	0.10679	0.560921	0.328845
15	2022	3	1	1614	dandan	6	1	female	24	high	-	1	28	0.274876	42	29	20	72.3319	98	59	39	0.270142	43	27	16	49	91	57	34	spatial	0.516129	0.32766	0.0114358	0.196961	0.442623	0.338624	0.00724518	0.10679	0.560921	0.328845
16	2022	3	9	1515	purico	1	0	female	1	high	21	2	156	0.995558	48	35	32	90.2345	232	125	107	0.826341	53	30	23	84.6667	175	104	71	spatial	0.612903	0.897872	0.203621	0.248121	0.47541	0.783069	0.102091	0.0860689	0.849281	0.758665
16	2022	3	9	1515	purico	2	0	female	1	high	21	2	156	0.995558	48	35	32	90.2345	232	125	107	0.826341	53	30	23	84.6667	175	104	71	spatial	0.612903	0.897872	0.203621	0.248121	0.47541	0.783069	0.102091	0.0860689	0.849281	0.758665
16	2022	3	9	1515	purico	3	0	female	1	high	21	2	156	0.995558	48	35	32	90.2345	232	125	107	0.826341	53	30	23	84.6667	175	104	71	spatial	0.612903	0.897872	0.203621	0.248121	0.47541	0.783069	0.102091	0.0860689	0.849281	0.758665
16	2022	3	9	1515	purico	4	0	female	1	high	21	2	156	0.995558	48	35	32	90.2345	232	125	107	0.826341	53	30	23	84.6667	175	104	71	spatial	0.612903	0.897872	0.203621	0.248121	0.47541	0.783069	0.102091	0.0860689	0.849281	0.758665
16	2022	3	9	1515	purico	5	0	female	1	high	21	2	156	0.995558	48	35	32	90.2345	232	125	107	0.826341	53	30	23	84.6667	175	104	71	spatial	0.612903	0.897872	0.203621	0.248121	0.47541	0.783069	0.102091	0.0860689	0.849281	0.758665
16	2022	3	9	1515	purico	6	1	female	1	high	21	2	156	0.995558	48	35	32	90.2345	232	125	107	0.826341	53	30	23	84.6667	175	104	71	spatial	0.612903	0.897872	0.203621	0.248121	0.47541	0.783069	0.102091	0.0860689	0.849281	0.758665
17	2022	3	9	1552	princess.12	1	0	female	5	high	10	1	154	0.616596	38	24	29	32.6967	74	49	25	0.569685	47	21	26	446	133	43	90	spatial	0.451613	0.561702	0.263659	0.0836939	0.409836	0.560847	0.147868	0.0183024	0.894076	0.777316
17	2022	3	9	1552	princess.12	2	0	female	5	high	10	1	154	0.616596	38	24	29	32.6967	74	49	25	0.569685	47	21	26	446	133	43	90	spatial	0.451613	0.561702	0.263659	0.0836939	0.409836	0.560847	0.147868	0.0183024	0.894076	0.777316
17	2022	3	9	1552	princess.12	3	0	female	5	high	10	1	154	0.616596	38	24	29	32.6967	74	49	25	0.569685	47	21	26	446	133	43	90	spatial	0.451613	0.561702	0.263659	0.0836939	0.409836	0.560847	0.147868	0.0183024	0.894076	0.777316
17	2022	3	9	1552	princess.12	4	0	female	5	high	10	1	154	0.616596	38	24	29	32.6967	74	49	25	0.569685	47	21	26	446	133	43	90	spatial	0.451613	0.561702	0.263659	0.0836939	0.409836	0.560847	0.147868	0.0183024	0.894076	0.777316
17	2022	3	9	1552	princess.12	5	0	female	5	high	10	1	154	0.616596	38	24	29	32.6967	74	49	25	0.569685	47	21	26	446	133	43	90	spatial	0.451613	0.561702	0.263659	0.0836939	0.409836	0.560847	0.147868	0.0183024	0.894076	0.777316
17	2022	3	9	1552	princess.12	6	1	female	5	high	10	1	154	0.616596	38	24	29	32.6967	74	49	25	0.569685	47	21	26	446	133	43	90	spatial	0.451613	0.561702	0.263659	0.0836939	0.409836	0.560847	0.147868	0.0183024	0.894076	0.777316
18	2022	3	9	1608	nimpsan	1	0	female	44	high	-	2	131	0.415906	52	35	35	123.293	159	64	95	0.400534	60	30	30	558	143	56	87	spatial	0.677419	0.587234	0.185197	0.342595	0.590164	0.613757	0.22493	0.224524	0.695299	0.646048
18	2022	3	9	1608	nimpsan	2	0	female	44	high	-	2	131	0.415906	52	35	35	123.293	159	64	95	0.400534	60	30	30	558	143	56	87	spatial	0.677419	0.587234	0.185197	0.342595	0.590164	0.613757	0.22493	0.224524	0.695299	0.646048
18	2022	3	9	1608	nimpsan	3	0	female	44	high	-	2	131	0.415906	52	35	35	123.293	159	64	95	0.400534	60	30	30	558	143	56	87	spatial	0.677419	0.587234	0.185197	0.342595	0.590164	0.613757	0.22493	0.224524	0.695299	0.646048
18	2022	3	9	1608	nimpsan	4	1	female	44	high	-	2	131	0.415906	52	35	35	123.293	159	64	95	0.400534	60	30	30	558	143	56	87	spatial	0.677419	0.587234	0.185197	0.342595	0.590164	0.613757	0.22493	0.224524	0.695299	0.646048
18	2022	3	9	1608	nimpsan	5	0	female	44	high	-	2	131	0.415906	52	35	35	123.293	159	64	95	0.400534	60	30	30	558	143	56	87	spatial	0.677419	0.587234	0.185197	0.342595	0.590164	0.613757	0.22493	0.224524	0.695299	0.646048
18	2022	3	9	1608	nimpsan	6	1	female	44	high	-	2	131	0.415906	52	35	35	123.293	159	64	95	0.400534	60	30	30	558	143	56	87	spatial	0.677419	0.587234	0.185197	0.342595	0.590164	0.613757	0.22493	0.224524	0.695299	0.646048
19	2022	3	10	1402	purico.06	1	0	female	4	high	16	1	157	0.522424	46	35	23	107.785	142	82	60	0.4577	51	32	19	129.333	117	76	41	spatial	0.580645	0.493617	0.0114358	0.298275	0.52459	0.47619	0.0326033	0.199463	0.726304	0.636485
19	2022	3	10	1402	purico.06	2	1	female	4	high	16	1	157	0.522424	46	35	23	107.785	142	82	60	0.4577	51	32	19	129.333	117	76	41	spatial	0.580645	0.493617	0.0114358	0.298275	0.52459	0.47619	0.0326033	0.199463	0.726304	0.636485
19	2022	3	10	1402	purico.06	3	0	female	4	high	16	1	157	0.522424	46	35	23	107.785	142	82	60	0.4577	51	32	19	129.333	117	76	41	spatial	0.580645	0.493617	0.0114358	0.298275	0.52459	0.47619	0.0326033	0.199463	0.726304	0.636485
19	2022	3	10	1402	purico.06	4	0	female	4	high	16	1	157	0.522424	46	35	23	107.785	142	82	60	0.4577	51	32	19	129.333	117	76	41	spatial	0.580645	0.493617	0.0114358	0.298275	0.52459	0.47619	0.0326033	0.199463	0.726304	0.636485
19	2022	3	10	1402	purico.06	5	0	female	4	high	16	1	157	0.522424	46	35	23	107.785	142	82	60	0.4577	51	32	19	129.333	117	76	41	spatial	0.580645	0.493617	0.0114358	0.298275	0.52459	0.47619	0.0326033	0.199463	0.726304	0.636485
19	2022	3	10	1402	purico.06	6	0	female	4	high	16	1	157	0.522424	46	35	23	107.785	142	82	60	0.4577	51	32	19	129.333	117	76	41	spatial	0.580645	0.493617	0.0114358	0.298275	0.52459	0.47619	0.0326033	0.199463	0.726304	0.636485
20	2022	3	11	1410	matsuco	1	1	female	3	high	13	1	107	0.688145	55	39	38	113.127	185	93	92	0.61027	67	35	32	288.167	156	87	69	spatial	0.725806	0.697872	0.111499	0.313541	0.622951	0.68254	0.0867775	0.176151	0.753203	0.680511
20	2022	3	11	1410	matsuco	2	0	female	3	high	13	1	107	0.688145	55	39	38	113.127	185	93	92	0.61027	67	35	32	288.167	156	87	69	spatial	0.725806	0.697872	0.111499	0.313541	0.622951	0.68254	0.0867775	0.176151	0.753203	0.680511
20	2022	3	11	1410	matsuco	3	1	female	3	high	13	1	107	0.688145	55	39	38	113.127	185	93	92	0.61027	67	35	32	288.167	156	87	69	spatial	0.725806	0.697872	0.111499	0.313541	0.622951	0.68254	0.0867775	0.176151	0.753203	0.680511
20	2022	3	11	1410	matsuco	4	1	female	3	high	13	1	107	0.688145	55	39	38	113.127	185	93	92	0.61027	67	35	32	288.167	156	87	69	spatial	0.725806	0.697872	0.111499	0.313541	0.622951	0.68254	0.0867775	0.176151	0.753203	0.680511
20	2022	3	11	1410	matsuco	5	0	female	3	high	13	1	107	0.688145	55	39	38	113.127	185	93	92	0.61027	67	35	32	288.167	156	87	69	spatial	0.725806	0.697872	0.111499	0.313541	0.622951	0.68254	0.0867775	0.176151	0.753203	0.680511
20	2022	3	11	1410	matsuco	6	1	female	3	high	13	1	107	0.688145	55	39	38	113.127	185	93	92	0.61027	67	35	32	288.167	156	87	69	spatial	0.725806	0.697872	0.111499	0.313541	0.622951	0.68254	0.0867775	0.176151	0.753203	0.680511
21	2022	4	28	1450	princess	1	1	female	6	high	22	2	150	0.887143	55	37	46	113.125	256	83	173	0.744427	71	33	38	1525.33	189	74	115	spatial	0.725806	1	0.831639	0.313537	0.622951	0.857143	0.399144	0.181988	1	0.879548
21	2022	4	28	1450	princess	2	0	female	6	high	22	2	150	0.887143	55	37	46	113.125	256	83	173	0.744427	71	33	38	1525.33	189	74	115	spatial	0.725806	1	0.831639	0.313537	0.622951	0.857143	0.399144	0.181988	1	0.879548
21	2022	4	30	1214	princess	3	0	female	6	high	22	2	150	0.887143	55	37	46	113.125	256	83	173	0.744427	71	33	38	1525.33	189	74	115	spatial	0.725806	1	0.831639	0.313537	0.622951	0.857143	0.399144	0.181988	1	0.879548
21	2022	4	30	1214	princess	4	1	female	6	high	22	2	150	0.887143	55	37	46	113.125	256	83	173	0.744427	71	33	38	1525.33	189	74	115	spatial	0.725806	1	0.831639	0.313537	0.622951	0.857143	0.399144	0.181988	1	0.879548
21	2022	4	30	1214	princess	5	0	female	6	high	22	2	150	0.887143	55	37	46	113.125	256	83	173	0.744427	71	33	38	1525.33	189	74	115	spatial	0.725806	1	0.831639	0.313537	0.622951	0.857143	0.399144	0.181988	1	0.879548
21	2022	4	30	1214	princess	6	0	female	6	high	22	2	150	0.887143	55	37	46	113.125	256	83	173	0.744427	71	33	38	1525.33	189	74	115	spatial	0.725806	1	0.831639	0.313537	0.622951	0.857143	0.399144	0.181988	1	0.879548
22	2022	4	30	1134	yozakura	1	0	female	64	mid	-	1	208	0.246913	24	17	14	37.5574	103	53	50	0.177996	27	16	11	190	84	52	32	spatial	0.225806	0.348936	0.297014	0.0975844	0.196721	0.301587	0.0780504	0.0692557	0.823012	0.548767
22	2022	4	30	1134	yozakura	2	1	female	64	mid	-	1	208	0.246913	24	17	14	37.5574	103	53	50	0.177996	27	16	11	190	84	52	32	spatial	0.225806	0.348936	0.297014	0.0975844	0.196721	0.301587	0.0780504	0.0692557	0.823012	0.548767
22	2022	4	30	1134	yozakura	3	0	female	64	mid	-	1	208	0.246913	24	17	14	37.5574	103	53	50	0.177996	27	16	11	190	84	52	32	spatial	0.225806	0.348936	0.297014	0.0975844	0.196721	0.301587	0.0780504	0.0692557	0.823012	0.548767
22	2022	4	30	1134	yozakura	4	1	female	64	mid	-	1	208	0.246913	24	17	14	37.5574	103	53	50	0.177996	27	16	11	190	84	52	32	spatial	0.225806	0.348936	0.297014	0.0975844	0.196721	0.301587	0.0780504	0.0692557	0.823012	0.548767
22	2022	4	30	1134	yozakura	5	1	female	64	mid	-	1	208	0.246913	24	17	14	37.5574	103	53	50	0.177996	27	16	11	190	84	52	32	spatial	0.225806	0.348936	0.297014	0.0975844	0.196721	0.301587	0.0780504	0.0692557	0.823012	0.548767
22	2022	4	30	1134	yozakura	6	0	female	64	mid	-	1	208	0.246913	24	17	14	37.5574	103	53	50	0.177996	27	16	11	190	84	52	32	spatial	0.225806	0.348936	0.297014	0.0975844	0.196721	0.301587	0.0780504	0.0692557	0.823012	0.548767
23	2022	4	30	1459	Monday.02	1	1	female	25	high	20	2	120	0.923126	58	33	44	168.409	144	93	51	0.701554	65	28	37	596	182	71	111	spatial	0.774194	0.974468	0.38723	0.471524	0.672131	0.820106	0.208464	0.327462	0.795236	0.741638
23	2022	4	30	1459	Monday.02	2	1	female	25	high	20	2	120	0.923126	58	33	44	168.409	144	93	51	0.701554	65	28	37	596	182	71	111	spatial	0.774194	0.974468	0.38723	0.471524	0.672131	0.820106	0.208464	0.327462	0.795236	0.741638
23	2022	4	30	1459	Monday.02	3	0	female	25	high	20	2	120	0.923126	58	33	44	168.409	144	93	51	0.701554	65	28	37	596	182	71	111	spatial	0.774194	0.974468	0.38723	0.471524	0.672131	0.820106	0.208464	0.327462	0.795236	0.741638
23	2022	4	30	1459	Monday.02	4	0	female	25	high	20	2	120	0.923126	58	33	44	168.409	144	93	51	0.701554	65	28	37	596	182	71	111	spatial	0.774194	0.974468	0.38723	0.471524	0.672131	0.820106	0.208464	0.327462	0.795236	0.741638
23	2022	4	30	1459	Monday.02	5	1	female	25	high	20	2	120	0.923126	58	33	44	168.409	144	93	51	0.701554	65	28	37	596	182	71	111	spatial	0.774194	0.974468	0.38723	0.471524	0.672131	0.820106	0.208464	0.327462	0.795236	0.741638
23	2022	4	30	1459	Monday.02	6	1	female	25	high	20	2	120	0.923126	58	33	44	168.409	144	93	51	0.701554	65	28	37	596	182	71	111	spatial	0.774194	0.974468	0.38723	0.471524	0.672131	0.820106	0.208464	0.327462	0.795236	0.741638
24	2022	5	1	1411	Sunday	1	0	female	21	high	29	3	179	0.594719	60	55	15	228.047	171	131	40	0.621405	68	54	14	374	169	130	39	spatial	0.806452	0.638298	0.089263	0.641952	0.803279	0.751323	0.139799	0.5906	0.798887	0.745201
24	2022	5	1	1411	Sunday	2	0	female	21	high	29	3	179	0.594719	60	55	15	228.047	171	131	40	0.621405	68	54	14	374	169	130	39	spatial	0.806452	0.638298	0.089263	0.641952	0.803279	0.751323	0.139799	0.5906	0.798887	0.745201
24	2022	5	1	1411	Sunday	3	1	female	21	high	29	3	179	0.594719	60	55	15	228.047	171	131	40	0.621405	68	54	14	374	169	130	39	spatial	0.806452	0.638298	0.089263	0.641952	0.803279	0.751323	0.139799	0.5906	0.798887	0.745201
24	2022	5	1	1411	Sunday	4	0	female	21	high	29	3	179	0.594719	60	55	15	228.047	171	131	40	0.621405	68	54	14	374	169	130	39	spatial	0.806452	0.638298	0.089263	0.641952	0.803279	0.751323	0.139799	0.5906	0.798887	0.745201
24	2022	5	1	1411	Sunday	5	1	female	21	high	29	3	179	0.594719	60	55	15	228.047	171	131	40	0.621405	68	54	14	374	169	130	39	spatial	0.806452	0.638298	0.089263	0.641952	0.803279	0.751323	0.139799	0.5906	0.798887	0.745201
24	2022	5	1	1411	Sunday	6	0	female	21	high	29	3	179	0.594719	60	55	15	228.047	171	131	40	0.621405	68	54	14	374	169	130	39	spatial	0.806452	0.638298	0.089263	0.641952	0.803279	0.751323	0.139799	0.5906	0.798887	0.745201
25	2022	5	2	1016	kitora	1	1	female	16	high	-	1	80	0.506895	32	11	28	22.545	122	53	69	0.487812	36	11	25	42	116	53	63	spatial	0.354839	0.429787	0.00222363	0.0546829	0.327869	0.470899	0.0131731	0.00899102	0.618621	0.47393
25	2022	5	17	1400	kitora	2	1	female	16	high	-	1	80	0.506895	32	11	28	22.545	122	53	69	0.487812	36	11	25	42	116	53	63	spatial	0.354839	0.429787	0.00222363	0.0546829	0.327869	0.470899	0.0131731	0.00899102	0.618621	0.47393
25	2022	5	17	1400	kitora	3	1	female	16	high	-	1	80	0.506895	32	11	28	22.545	122	53	69	0.487812	36	11	25	42	116	53	63	spatial	0.354839	0.429787	0.00222363	0.0546829	0.327869	0.470899	0.0131731	0.00899102	0.618621	0.47393
25	2022	5	17	1400	kitora	4	0	female	16	high	-	1	80	0.506895	32	11	28	22.545	122	53	69	0.487812	36	11	25	42	116	53	63	spatial	0.354839	0.429787	0.00222363	0.0546829	0.327869	0.470899	0.0131731	0.00899102	0.618621	0.47393
25	2022	5	17	1400	kitora	5	1	female	16	high	-	1	80	0.506895	32	11	28	22.545	122	53	69	0.487812	36	11	25	42	116	53	63	spatial	0.354839	0.429787	0.00222363	0.0546829	0.327869	0.470899	0.0131731	0.00899102	0.618621	0.47393
25	2022	5	17	1400	kitora	6	1	female	16	high	-	1	80	0.506895	32	11	28	22.545	122	53	69	0.487812	36	11	25	42	116	53	63	spatial	0.354839	0.429787	0.00222363	0.0546829	0.327869	0.470899	0.0131731	0.00899102	0.618621	0.47393
26	2022	5	2	1211	mabo	1	1	female	54	mid	-	1	93	0.150914	18	5	17	9.15745	78	54	24	0.153478	21	4	17	14	73	49	24	spatial	0.129032	0.242553	0.0104828	0.016425	0.131148	0.243386	0.00263461	0.00241571	0.588613	0.503337
26	2022	5	2	1211	mabo	2	0	female	54	mid	-	1	93	0.150914	18	5	17	9.15745	78	54	24	0.153478	21	4	17	14	73	49	24	spatial	0.129032	0.242553	0.0104828	0.016425	0.131148	0.243386	0.00263461	0.00241571	0.588613	0.503337
26	2022	5	2	1211	mabo	3	0	female	54	mid	-	1	93	0.150914	18	5	17	9.15745	78	54	24	0.153478	21	4	17	14	73	49	24	spatial	0.129032	0.242553	0.0104828	0.016425	0.131148	0.243386	0.00263461	0.00241571	0.588613	0.503337
26	2022	5	2	1211	mabo	4	1	female	54	mid	-	1	93	0.150914	18	5	17	9.15745	78	54	24	0.153478	21	4	17	14	73	49	24	spatial	0.129032	0.242553	0.0104828	0.016425	0.131148	0.243386	0.00263461	0.00241571	0.588613	0.503337
26	2022	5	2	1211	mabo	5	0	female	54	mid	-	1	93	0.150914	18	5	17	9.15745	78	54	24	0.153478	21	4	17	14	73	49	24	spatial	0.129032	0.242553	0.0104828	0.016425	0.131148	0.243386	0.00263461	0.00241571	0.588613	0.503337
26	2022	5	2	1211	mabo	6	0	female	54	mid	-	1	93	0.150914	18	5	17	9.15745	78	54	24	0.153478	21	4	17	14	73	49	24	spatial	0.129032	0.242553	0.0104828	0.016425	0.131148	0.243386	0.00263461	0.00241571	0.588613	0.503337
27	2022	5	2	1518	zozo	1	1	female	11	high	13	1	218	0.701301	58	34	39	168.225	205	65	140	0.713687	71	33	38	2963.5	203	64	139	spatial	0.774194	0.782979	0.940121	0.470998	0.770492	0.931217	1	0.437209	0.991748	0.99794
27	2022	5	2	1518	zozo	2	1	female	11	high	13	1	218	0.701301	58	34	39	168.225	205	65	140	0.713687	71	33	38	2963.5	203	64	139	spatial	0.774194	0.782979	0.940121	0.470998	0.770492	0.931217	1	0.437209	0.991748	0.99794
27	2022	5	2	1518	zozo	3	1	female	11	high	13	1	218	0.701301	58	34	39	168.225	205	65	140	0.713687	71	33	38	2963.5	203	64	139	spatial	0.774194	0.782979	0.940121	0.470998	0.770492	0.931217	1	0.437209	0.991748	0.99794
27	2022	5	2	1518	zozo	4	0	female	11	high	13	1	218	0.701301	58	34	39	168.225	205	65	140	0.713687	71	33	38	2963.5	203	64	139	spatial	0.774194	0.782979	0.940121	0.470998	0.770492	0.931217	1	0.437209	0.991748	0.99794
27	2022	5	2	1518	zozo	5	1	female	11	high	13	1	218	0.701301	58	34	39	168.225	205	65	140	0.713687	71	33	38	2963.5	203	64	139	spatial	0.774194	0.782979	0.940121	0.470998	0.770492	0.931217	1	0.437209	0.991748	0.99794
27	2022	5	2	1518	zozo	6	0	female	11	high	13	1	218	0.701301	58	34	39	168.225	205	65	140	0.713687	71	33	38	2963.5	203	64	139	spatial	0.774194	0.782979	0.940121	0.470998	0.770492	0.931217	1	0.437209	0.991748	0.99794
28	2022	5	2	1150	shiroma	1	1	female	40	high	-	1	176	0.282125	59	25	44	162.07	99	37	62	0.289273	66	25	41	50.5	95	37	58	spatial	0.790323	0.331915	0	0.453407	0.770492	0.359788	0.00098798	0.403911	0.367233	0.336974
28	2022	5	2	1150	shiroma	2	1	female	40	high	-	1	176	0.282125	59	25	44	162.07	99	37	62	0.289273	66	25	41	50.5	95	37	58	spatial	0.790323	0.331915	0	0.453407	0.770492	0.359788	0.00098798	0.403911	0.367233	0.336974
28	2022	5	2	1150	shiroma	3	1	female	40	high	-	1	176	0.282125	59	25	44	162.07	99	37	62	0.289273	66	25	41	50.5	95	37	58	spatial	0.790323	0.331915	0	0.453407	0.770492	0.359788	0.00098798	0.403911	0.367233	0.336974
28	2022	5	2	1150	shiroma	4	0	female	40	high	-	1	176	0.282125	59	25	44	162.07	99	37	62	0.289273	66	25	41	50.5	95	37	58	spatial	0.790323	0.331915	0	0.453407	0.770492	0.359788	0.00098798	0.403911	0.367233	0.336974
28	2022	5	2	1150	shiroma	5	1	female	40	high	-	1	176	0.282125	59	25	44	162.07	99	37	62	0.289273	66	25	41	50.5	95	37	58	spatial	0.790323	0.331915	0	0.453407	0.770492	0.359788	0.00098798	0.403911	0.367233	0.336974
28	2022	5	2	1150	shiroma	6	1	female	40	high	-	1	176	0.282125	59	25	44	162.07	99	37	62	0.289273	66	25	41	50.5	95	37	58	spatial	0.790323	0.331915	0	0.453407	0.770492	0.359788	0.00098798	0.403911	0.367233	0.336974
29	2022	5	15	1032	chihiro	1	0	female	95	mid	-	1	23	0.044428	28	17	15	55.1351	50	30	20	0.0396921	29	17	12	73	47	30	17	spatial	0.290323	0.123404	0.00889454	0.147817	0.262295	0.10582	0.0197596	0.104619	0.373277	0.24316
29	2022	5	15	1032	chihiro	2	1	female	95	mid	-	1	23	0.044428	28	17	15	55.1351	50	30	20	0.0396921	29	17	12	73	47	30	17	spatial	0.290323	0.123404	0.00889454	0.147817	0.262295	0.10582	0.0197596	0.104619	0.373277	0.24316
29	2022	5	15	1032	chihiro	3	0	female	95	mid	-	1	23	0.044428	28	17	15	55.1351	50	30	20	0.0396921	29	17	12	73	47	30	17	spatial	0.290323	0.123404	0.00889454	0.147817	0.262295	0.10582	0.0197596	0.104619	0.373277	0.24316
29	2022	5	15	1032	chihiro	4	1	female	95	mid	-	1	23	0.044428	28	17	15	55.1351	50	30	20	0.0396921	29	17	12	73	47	30	17	spatial	0.290323	0.123404	0.00889454	0.147817	0.262295	0.10582	0.0197596	0.104619	0.373277	0.24316
29	2022	5	15	1032	chihiro	5	1	female	95	mid	-	1	23	0.044428	28	17	15	55.1351	50	30	20	0.0396921	29	17	12	73	47	30	17	spatial	0.290323	0.123404	0.00889454	0.147817	0.262295	0.10582	0.0197596	0.104619	0.373277	0.24316
29	2022	5	15	1032	chihiro	6	1	female	95	mid	-	1	23	0.044428	28	17	15	55.1351	50	30	20	0.0396921	29	17	12	73	47	30	17	spatial	0.290323	0.123404	0.00889454	0.147817	0.262295	0.10582	0.0197596	0.104619	0.373277	0.24316
30	2022	5	15	1122	uchiha	1	0	female	31	high	-	1	201	0.391265	59	23	49	222.825	140	52	88	0.405676	70	23	47	103.333	138	52	86	spatial	0.790323	0.506383	0.0142948	0.627029	0.786885	0.587302	0.0223942	0.616948	0.497817	0.434502
30	2022	5	15	1122	uchiha	2	0	female	31	high	-	1	201	0.391265	59	23	49	222.825	140	52	88	0.405676	70	23	47	103.333	138	52	86	spatial	0.790323	0.506383	0.0142948	0.627029	0.786885	0.587302	0.0223942	0.616948	0.497817	0.434502
30	2022	5	15	1122	uchiha	3	1	female	31	high	-	1	201	0.391265	59	23	49	222.825	140	52	88	0.405676	70	23	47	103.333	138	52	86	spatial	0.790323	0.506383	0.0142948	0.627029	0.786885	0.587302	0.0223942	0.616948	0.497817	0.434502
30	2022	5	15	1122	uchiha	4	0	female	31	high	-	1	201	0.391265	59	23	49	222.825	140	52	88	0.405676	70	23	47	103.333	138	52	86	spatial	0.790323	0.506383	0.0142948	0.627029	0.786885	0.587302	0.0223942	0.616948	0.497817	0.434502
30	2022	5	15	1122	uchiha	5	0	female	31	high	-	1	201	0.391265	59	23	49	222.825	140	52	88	0.405676	70	23	47	103.333	138	52	86	spatial	0.790323	0.506383	0.0142948	0.627029	0.786885	0.587302	0.0223942	0.616948	0.497817	0.434502
30	2022	5	15	1122	uchiha	6	1	female	31	high	-	1	201	0.391265	59	23	49	222.825	140	52	88	0.405676	70	23	47	103.333	138	52	86	spatial	0.790323	0.506383	0.0142948	0.627029	0.786885	0.587302	0.0223942	0.616948	0.497817	0.434502
31	2022	5	15	1241	big	1	0	male	6	high	-	2	16	0.426395	25	21	13	38.7337	103	80	23	0.105547	2	2	0	0	3	3	0	spatial	0.241935	0.348936	0.0822745	0.100946	0.153846	0.0588235	0	0	0.697382	0.277217
31	2022	5	15	1241	big	2	1	male	6	high	-	2	16	0.426395	25	21	13	38.7337	103	80	23	0.105547	2	2	0	0	3	3	0	spatial	0.241935	0.348936	0.0822745	0.100946	0.153846	0.0588235	0	0	0.697382	0.277217
31	2022	5	15	1241	big	3	0	male	6	high	-	2	16	0.426395	25	21	13	38.7337	103	80	23	0.105547	2	2	0	0	3	3	0	spatial	0.241935	0.348936	0.0822745	0.100946	0.153846	0.0588235	0	0	0.697382	0.277217
31	2022	5	15	1241	big	4	0	male	6	high	-	2	16	0.426395	25	21	13	38.7337	103	80	23	0.105547	2	2	0	0	3	3	0	spatial	0.241935	0.348936	0.0822745	0.100946	0.153846	0.0588235	0	0	0.697382	0.277217
31	2022	5	15	1241	big	5	1	male	6	high	-	2	16	0.426395	25	21	13	38.7337	103	80	23	0.105547	2	2	0	0	3	3	0	spatial	0.241935	0.348936	0.0822745	0.100946	0.153846	0.0588235	0	0	0.697382	0.277217
31	2022	5	15	1241	big	6	0	male	6	high	-	2	16	0.426395	25	21	13	38.7337	103	80	23	0.105547	2	2	0	0	3	3	0	spatial	0.241935	0.348936	0.0822745	0.100946	0.153846	0.0588235	0	0	0.697382	0.277217
32	2022	5	15	1241	peco	1	1	female	43	high	-	1	142	0.233862	31	11	26	69.1181	83	40	43	0.263558	34	11	23	155	78	40	38	spatial	0.33871	0.26383	0.044155	0.187776	0.311475	0.269841	0.050387	0.113197	0.419953	0.374531
32	2022	5	15	1241	peco	2	0	female	43	high	-	1	142	0.233862	31	11	26	69.1181	83	40	43	0.263558	34	11	23	155	78	40	38	spatial	0.33871	0.26383	0.044155	0.187776	0.311475	0.269841	0.050387	0.113197	0.419953	0.374531
32	2022	5	15	1241	peco	3	0	female	43	high	-	1	142	0.233862	31	11	26	69.1181	83	40	43	0.263558	34	11	23	155	78	40	38	spatial	0.33871	0.26383	0.044155	0.187776	0.311475	0.269841	0.050387	0.113197	0.419953	0.374531
32	2022	5	15	1241	peco	4	1	female	43	high	-	1	142	0.233862	31	11	26	69.1181	83	40	43	0.263558	34	11	23	155	78	40	38	spatial	0.33871	0.26383	0.044155	0.187776	0.311475	0.269841	0.050387	0.113197	0.419953	0.374531
32	2022	5	15	1241	peco	5	1	female	43	high	-	1	142	0.233862	31	11	26	69.1181	83	40	43	0.263558	34	11	23	155	78	40	38	spatial	0.33871	0.26383	0.044155	0.187776	0.311475	0.269841	0.050387	0.113197	0.419953	0.374531
32	2022	5	15	1241	peco	6	0	female	43	high	-	1	142	0.233862	31	11	26	69.1181	83	40	43	0.263558	34	11	23	155	78	40	38	spatial	0.33871	0.26383	0.044155	0.187776	0.311475	0.269841	0.050387	0.113197	0.419953	0.374531
33	2022	5	16	1340	kyon.d	1	0	female	37	high	-	1	90	0.354594	44	29	25	84.1807	113	55	58	0.360042	49	27	22	146.5	116	52	64	spatial	0.548387	0.434043	0.0803685	0.230821	0.508197	0.470899	0.078709	0.16588	0.544799	0.490622
33	2022	5	16	1340	kyon.d	2	0	female	37	high	-	1	90	0.354594	44	29	25	84.1807	113	55	58	0.360042	49	27	22	146.5	116	52	64	spatial	0.548387	0.434043	0.0803685	0.230821	0.508197	0.470899	0.078709	0.16588	0.544799	0.490622
33	2022	5	16	1340	kyon.d	3	1	female	37	high	-	1	90	0.354594	44	29	25	84.1807	113	55	58	0.360042	49	27	22	146.5	116	52	64	spatial	0.548387	0.434043	0.0803685	0.230821	0.508197	0.470899	0.078709	0.16588	0.544799	0.490622
33	2022	5	16	1340	kyon.d	4	0	female	37	high	-	1	90	0.354594	44	29	25	84.1807	113	55	58	0.360042	49	27	22	146.5	116	52	64	spatial	0.548387	0.434043	0.0803685	0.230821	0.508197	0.470899	0.078709	0.16588	0.544799	0.490622
33	2022	5	16	1340	kyon.d	5	0	female	37	high	-	1	90	0.354594	44	29	25	84.1807	113	55	58	0.360042	49	27	22	146.5	116	52	64	spatial	0.548387	0.434043	0.0803685	0.230821	0.508197	0.470899	0.078709	0.16588	0.544799	0.490622
33	2022	5	16	1340	kyon.d	6	0	female	37	high	-	1	90	0.354594	44	29	25	84.1807	113	55	58	0.360042	49	27	22	146.5	116	52	64	spatial	0.548387	0.434043	0.0803685	0.230821	0.508197	0.470899	0.078709	0.16588	0.544799	0.490622
34	2022	5	16	1355	tat09	1	1	female	59	mid	15	1	191	0.120477	23	11	19	28.5296	64	29	35	0.116093	25	9	16	5	56	26	30	spatial	0.209677	0.182979	0.0189009	0.0717853	0.180328	0.153439	0.0131731	0.0389969	0.543291	0.432373
34	2022	5	16	1355	tat09	2	0	female	59	mid	15	1	191	0.120477	23	11	19	28.5296	64	29	35	0.116093	25	9	16	5	56	26	30	spatial	0.209677	0.182979	0.0189009	0.0717853	0.180328	0.153439	0.0131731	0.0389969	0.543291	0.432373
34	2022	5	16	1355	tat09	3	0	female	59	mid	15	1	191	0.120477	23	11	19	28.5296	64	29	35	0.116093	25	9	16	5	56	26	30	spatial	0.209677	0.182979	0.0189009	0.0717853	0.180328	0.153439	0.0131731	0.0389969	0.543291	0.432373
34	2022	5	16	1355	tat09	4	0	female	59	mid	15	1	191	0.120477	23	11	19	28.5296	64	29	35	0.116093	25	9	16	5	56	26	30	spatial	0.209677	0.182979	0.0189009	0.0717853	0.180328	0.153439	0.0131731	0.0389969	0.543291	0.432373
34	2022	5	16	1355	tat09	5	1	female	59	mid	15	1	191	0.120477	23	11	19	28.5296	64	29	35	0.116093	25	9	16	5	56	26	30	spatial	0.209677	0.182979	0.0189009	0.0717853	0.180328	0.153439	0.0131731	0.0389969	0.543291	0.432373
34	2022	5	16	1355	tat09	6	1	female	59	mid	15	1	191	0.120477	23	11	19	28.5296	64	29	35	0.116093	25	9	16	5	56	26	30	spatial	0.209677	0.182979	0.0189009	0.0717853	0.180328	0.153439	0.0131731	0.0389969	0.543291	0.432373
35	2022	5	16	1547	kikuhime	1	1	male	12	mid	-	2	76	0.186837	33	23	11	88.1898	89	43	46	1	13	4	10	154.5	51	6	45	spatial	0.370968	0.289362	0.0673443	0.242278	1	1	1	1	0.714279	0.645062
35	2022	5	16	1547	kikuhime	2	0	male	12	mid	-	2	76	0.186837	33	23	11	88.1898	89	43	46	1	13	4	10	154.5	51	6	45	spatial	0.370968	0.289362	0.0673443	0.242278	1	1	1	1	0.714279	0.645062
35	2022	5	17	1017	kikuhime	3	0	male	12	mid	-	2	76	0.186837	33	23	11	88.1898	89	43	46	1	13	4	10	154.5	51	6	45	spatial	0.370968	0.289362	0.0673443	0.242278	1	1	1	1	0.714279	0.645062
35	2022	5	17	1017	kikuhime	4	0	male	12	mid	-	2	76	0.186837	33	23	11	88.1898	89	43	46	1	13	4	10	154.5	51	6	45	spatial	0.370968	0.289362	0.0673443	0.242278	1	1	1	1	0.714279	0.645062
35	2022	5	17	1336	kikuhime	5	1	male	12	mid	-	2	76	0.186837	33	23	11	88.1898	89	43	46	1	13	4	10	154.5	51	6	45	spatial	0.370968	0.289362	0.0673443	0.242278	1	1	1	1	0.714279	0.645062
35	2022	5	17	1336	kikuhime	6	0	male	12	mid	-	2	76	0.186837	33	23	11	88.1898	89	43	46	1	13	4	10	154.5	51	6	45	spatial	0.370968	0.289362	0.0673443	0.242278	1	1	1	1	0.714279	0.645062
36	2022	5	17	1354	busa	1	0	female	50	mid	11	1	18	0.566514	33	10	30	42.9387	145	64	81	0.618035	38	10	28	17	140	64	76	spatial	0.370968	0.52766	0.0120712	0.112963	0.360656	0.597884	0.0125144	0.0838777	0.6783	0.523198
36	2022	5	17	1354	busa	2	1	female	50	mid	11	1	18	0.566514	33	10	30	42.9387	145	64	81	0.618035	38	10	28	17	140	64	76	spatial	0.370968	0.52766	0.0120712	0.112963	0.360656	0.597884	0.0125144	0.0838777	0.6783	0.523198
36	2022	5	17	1354	busa	3	0	female	50	mid	11	1	18	0.566514	33	10	30	42.9387	145	64	81	0.618035	38	10	28	17	140	64	76	spatial	0.370968	0.52766	0.0120712	0.112963	0.360656	0.597884	0.0125144	0.0838777	0.6783	0.523198
36	2022	5	17	1354	busa	4	0	female	50	mid	11	1	18	0.566514	33	10	30	42.9387	145	64	81	0.618035	38	10	28	17	140	64	76	spatial	0.370968	0.52766	0.0120712	0.112963	0.360656	0.597884	0.0125144	0.0838777	0.6783	0.523198
36	2022	5	17	1354	busa	5	1	female	50	mid	11	1	18	0.566514	33	10	30	42.9387	145	64	81	0.618035	38	10	28	17	140	64	76	spatial	0.370968	0.52766	0.0120712	0.112963	0.360656	0.597884	0.0125144	0.0838777	0.6783	0.523198
36	2022	5	17	1354	busa	6	0	female	50	mid	11	1	18	0.566514	33	10	30	42.9387	145	64	81	0.618035	38	10	28	17	140	64	76	spatial	0.370968	0.52766	0.0120712	0.112963	0.360656	0.597884	0.0125144	0.0838777	0.6783	0.523198
37	2022	5	18	1218	purio	1	1	male	24	low	10	1	159	0.0785259	12	10	2	3.40988	21	18	3	0.0525177	2	0	2	0	3	0	3	spatial	0.0322581	0	0	0	0.153846	0.0588235	0	0.0225238	0.347378	0.35762
37	2022	5	18	1218	purio	2	1	male	24	low	10	1	159	0.0785259	12	10	2	3.40988	21	18	3	0.0525177	2	0	2	0	3	0	3	spatial	0.0322581	0	0	0	0.153846	0.0588235	0	0.0225238	0.347378	0.35762
37	2022	5	18	1218	purio	3	0	male	24	low	10	1	159	0.0785259	12	10	2	3.40988	21	18	3	0.0525177	2	0	2	0	3	0	3	spatial	0.0322581	0	0	0	0.153846	0.0588235	0	0.0225238	0.347378	0.35762
37	2022	5	18	1218	purio	4	0	male	24	low	10	1	159	0.0785259	12	10	2	3.40988	21	18	3	0.0525177	2	0	2	0	3	0	3	spatial	0.0322581	0	0	0	0.153846	0.0588235	0	0.0225238	0.347378	0.35762
37	2022	5	18	1218	purio	5	0	male	24	low	10	1	159	0.0785259	12	10	2	3.40988	21	18	3	0.0525177	2	0	2	0	3	0	3	spatial	0.0322581	0	0	0	0.153846	0.0588235	0	0.0225238	0.347378	0.35762
37	2022	5	18	1218	purio	6	0	male	24	low	10	1	159	0.0785259	12	10	2	3.40988	21	18	3	0.0525177	2	0	2	0	3	0	3	spatial	0.0322581	0	0	0	0.153846	0.0588235	0	0.0225238	0.347378	0.35762
38	2022	5	18	1405	tat02	1	0	female	51	mid	-	1	186	0.149724	27	18	14	35.0507	105	33	72	0.143798	30	17	13	184	95	30	65	spatial	0.274194	0.357447	0.0724269	0.0904209	0.278689	0.359788	0.0576321	0.0800846	0.35996	0.259252
38	2022	5	18	1405	tat02	2	0	female	51	mid	-	1	186	0.149724	27	18	14	35.0507	105	33	72	0.143798	30	17	13	184	95	30	65	spatial	0.274194	0.357447	0.0724269	0.0904209	0.278689	0.359788	0.0576321	0.0800846	0.35996	0.259252
38	2022	5	18	1405	tat02	3	1	female	51	mid	-	1	186	0.149724	27	18	14	35.0507	105	33	72	0.143798	30	17	13	184	95	30	65	spatial	0.274194	0.357447	0.0724269	0.0904209	0.278689	0.359788	0.0576321	0.0800846	0.35996	0.259252
38	2022	5	18	1405	tat02	4	1	female	51	mid	-	1	186	0.149724	27	18	14	35.0507	105	33	72	0.143798	30	17	13	184	95	30	65	spatial	0.274194	0.357447	0.0724269	0.0904209	0.278689	0.359788	0.0576321	0.0800846	0.35996	0.259252
38	2022	5	18	1405	tat02	5	0	female	51	mid	-	1	186	0.149724	27	18	14	35.0507	105	33	72	0.143798	30	17	13	184	95	30	65	spatial	0.274194	0.357447	0.0724269	0.0904209	0.278689	0.359788	0.0576321	0.0800846	0.35996	0.259252
38	2022	5	18	1405	tat02	6	0	female	51	mid	-	1	186	0.149724	27	18	14	35.0507	105	33	72	0.143798	30	17	13	184	95	30	65	spatial	0.274194	0.357447	0.0724269	0.0904209	0.278689	0.359788	0.0576321	0.0800846	0.35996	0.259252
39	2022	5	20	1130	Monday.04	1	1	female	27	high	18	1	121	0.495253	48	29	33	108.522	142	51	91	0.489115	50	23	27	201	118	42	76	spatial	0.612903	0.510638	0.149778	0.300382	0.47541	0.481481	0.107196	0.132158	0.85261	0.816632
39	2022	5	20	1130	Monday.04	2	0	female	27	high	18	1	121	0.495253	48	29	33	108.522	142	51	91	0.489115	50	23	27	201	118	42	76	spatial	0.612903	0.510638	0.149778	0.300382	0.47541	0.481481	0.107196	0.132158	0.85261	0.816632
39	2022	5	20	1130	Monday.04	3	1	female	27	high	18	1	121	0.495253	48	29	33	108.522	142	51	91	0.489115	50	23	27	201	118	42	76	spatial	0.612903	0.510638	0.149778	0.300382	0.47541	0.481481	0.107196	0.132158	0.85261	0.816632
39	2022	5	20	1130	Monday.04	4	0	female	27	high	18	1	121	0.495253	48	29	33	108.522	142	51	91	0.489115	50	23	27	201	118	42	76	spatial	0.612903	0.510638	0.149778	0.300382	0.47541	0.481481	0.107196	0.132158	0.85261	0.816632
39	2022	5	20	1130	Monday.04	5	1	female	27	high	18	1	121	0.495253	48	29	33	108.522	142	51	91	0.489115	50	23	27	201	118	42	76	spatial	0.612903	0.510638	0.149778	0.300382	0.47541	0.481481	0.107196	0.132158	0.85261	0.816632
39	2022	5	20	1130	Monday.04	6	1	female	27	high	18	1	121	0.495253	48	29	33	108.522	142	51	91	0.489115	50	23	27	201	118	42	76	spatial	0.612903	0.510638	0.149778	0.300382	0.47541	0.481481	0.107196	0.132158	0.85261	0.816632
40	2022	5	21	1053	shirokuro	1	1	female	22	high	-	1	175	0.454156	58	40	36	179.534	149	88	61	0.45707	72	38	34	471.667	143	85	58	spatial	0.774194	0.544681	0.115311	0.503315	0.754098	0.613757	0.157253	0.461754	0.627793	0.609988
40	2022	5	21	1053	shirokuro	2	1	female	22	high	-	1	175	0.454156	58	40	36	179.534	149	88	61	0.45707	72	38	34	471.667	143	85	58	spatial	0.774194	0.544681	0.115311	0.503315	0.754098	0.613757	0.157253	0.461754	0.627793	0.609988
40	2022	5	21	1053	shirokuro	3	1	female	22	high	-	1	175	0.454156	58	40	36	179.534	149	88	61	0.45707	72	38	34	471.667	143	85	58	spatial	0.774194	0.544681	0.115311	0.503315	0.754098	0.613757	0.157253	0.461754	0.627793	0.609988
40	2022	5	21	1053	shirokuro	4	0	female	22	high	-	1	175	0.454156	58	40	36	179.534	149	88	61	0.45707	72	38	34	471.667	143	85	58	spatial	0.774194	0.544681	0.115311	0.503315	0.754098	0.613757	0.157253	0.461754	0.627793	0.609988
40	2022	5	21	1053	shirokuro	5	1	female	22	high	-	1	175	0.454156	58	40	36	179.534	149	88	61	0.45707	72	38	34	471.667	143	85	58	spatial	0.774194	0.544681	0.115311	0.503315	0.754098	0.613757	0.157253	0.461754	0.627793	0.609988
40	2022	5	21	1053	shirokuro	6	1	female	22	high	-	1	175	0.454156	58	40	36	179.534	149	88	61	0.45707	72	38	34	471.667	143	85	58	spatial	0.774194	0.544681	0.115311	0.503315	0.754098	0.613757	0.157253	0.461754	0.627793	0.609988
41	2022	5	21	1521	jojo	1	0	female	48	mid	17	1	66	0.661527	54	19	45	169.615	217	63	154	0.689972	60	18	42	326.083	195	62	133	spatial	0.709677	0.834043	0.134371	0.47497	0.672131	0.888889	0.097316	0.395881	0.705562	0.550272
41	2022	5	21	1521	jojo	2	0	female	48	mid	17	1	66	0.661527	54	19	45	169.615	217	63	154	0.689972	60	18	42	326.083	195	62	133	spatial	0.709677	0.834043	0.134371	0.47497	0.672131	0.888889	0.097316	0.395881	0.705562	0.550272
41	2022	5	21	1521	jojo	3	0	female	48	mid	17	1	66	0.661527	54	19	45	169.615	217	63	154	0.689972	60	18	42	326.083	195	62	133	spatial	0.709677	0.834043	0.134371	0.47497	0.672131	0.888889	0.097316	0.395881	0.705562	0.550272
41	2022	5	21	1521	jojo	4	0	female	48	mid	17	1	66	0.661527	54	19	45	169.615	217	63	154	0.689972	60	18	42	326.083	195	62	133	spatial	0.709677	0.834043	0.134371	0.47497	0.672131	0.888889	0.097316	0.395881	0.705562	0.550272
41	2022	5	21	1521	jojo	5	0	female	48	mid	17	1	66	0.661527	54	19	45	169.615	217	63	154	0.689972	60	18	42	326.083	195	62	133	spatial	0.709677	0.834043	0.134371	0.47497	0.672131	0.888889	0.097316	0.395881	0.705562	0.550272
41	2022	5	21	1521	jojo	6	1	female	48	mid	17	1	66	0.661527	54	19	45	169.615	217	63	154	0.689972	60	18	42	326.083	195	62	133	spatial	0.709677	0.834043	0.134371	0.47497	0.672131	0.888889	0.097316	0.395881	0.705562	0.550272
42	2022	5	22	1329	ikura	1	1	female	20	high	-	1	64	0.452975	52	31	35	126.003	126	66	60	0.456698	63	31	32	188	118	66	52	spatial	0.677419	0.446809	0.0276366	0.350337	0.655738	0.481481	0.0615841	0.286334	0.644732	0.573175
42	2022	5	22	1329	ikura	2	1	female	20	high	-	1	64	0.452975	52	31	35	126.003	126	66	60	0.456698	63	31	32	188	118	66	52	spatial	0.677419	0.446809	0.0276366	0.350337	0.655738	0.481481	0.0615841	0.286334	0.644732	0.573175
42	2022	5	22	1329	ikura	3	1	female	20	high	-	1	64	0.452975	52	31	35	126.003	126	66	60	0.456698	63	31	32	188	118	66	52	spatial	0.677419	0.446809	0.0276366	0.350337	0.655738	0.481481	0.0615841	0.286334	0.644732	0.573175
42	2022	5	22	1329	ikura	4	1	female	20	high	-	1	64	0.452975	52	31	35	126.003	126	66	60	0.456698	63	31	32	188	118	66	52	spatial	0.677419	0.446809	0.0276366	0.350337	0.655738	0.481481	0.0615841	0.286334	0.644732	0.573175
42	2022	5	22	1329	ikura	5	0	female	20	high	-	1	64	0.452975	52	31	35	126.003	126	66	60	0.456698	63	31	32	188	118	66	52	spatial	0.677419	0.446809	0.0276366	0.350337	0.655738	0.481481	0.0615841	0.286334	0.644732	0.573175
42	2022	5	22	1329	ikura	6	1	female	20	high	-	1	64	0.452975	52	31	35	126.003	126	66	60	0.456698	63	31	32	188	118	66	52	spatial	0.677419	0.446809	0.0276366	0.350337	0.655738	0.481481	0.0615841	0.286334	0.644732	0.573175
43	2022	5	22	1510	kokumaro	1	1	female	127	low	-	1	82	0.101724	38	23	23	104.799	106	61	45	0.107722	44	22	22	168.5	103	60	43	spatial	0.451613	0.361702	0.0654384	0.289744	0.442623	0.402116	0.079697	0.252359	0.616598	0.589685
43	2022	5	22	1510	kokumaro	2	0	female	127	low	-	1	82	0.101724	38	23	23	104.799	106	61	45	0.107722	44	22	22	168.5	103	60	43	spatial	0.451613	0.361702	0.0654384	0.289744	0.442623	0.402116	0.079697	0.252359	0.616598	0.589685
43	2022	5	22	1510	kokumaro	3	1	female	127	low	-	1	82	0.101724	38	23	23	104.799	106	61	45	0.107722	44	22	22	168.5	103	60	43	spatial	0.451613	0.361702	0.0654384	0.289744	0.442623	0.402116	0.079697	0.252359	0.616598	0.589685
43	2022	5	22	1510	kokumaro	4	0	female	127	low	-	1	82	0.101724	38	23	23	104.799	106	61	45	0.107722	44	22	22	168.5	103	60	43	spatial	0.451613	0.361702	0.0654384	0.289744	0.442623	0.402116	0.079697	0.252359	0.616598	0.589685
43	2022	5	22	1510	kokumaro	5	0	female	127	low	-	1	82	0.101724	38	23	23	104.799	106	61	45	0.107722	44	22	22	168.5	103	60	43	spatial	0.451613	0.361702	0.0654384	0.289744	0.442623	0.402116	0.079697	0.252359	0.616598	0.589685
43	2022	5	22	1510	kokumaro	6	0	female	127	low	-	1	82	0.101724	38	23	23	104.799	106	61	45	0.107722	44	22	22	168.5	103	60	43	spatial	0.451613	0.361702	0.0654384	0.289744	0.442623	0.402116	0.079697	0.252359	0.616598	0.589685
44	2022	5	22	1143	nene	1	1	female	67	mid	20	2	128	0.222634	59	33	42	253.208	136	53	83	0.205027	63	30	33	598.25	111	50	61	spatial	0.790323	0.489362	0.227764	0.713856	0.639344	0.444444	0.233328	0.476236	0.607925	0.594846
44	2022	5	22	1143	nene	2	1	female	67	mid	20	2	128	0.222634	59	33	42	253.208	136	53	83	0.205027	63	30	33	598.25	111	50	61	spatial	0.790323	0.489362	0.227764	0.713856	0.639344	0.444444	0.233328	0.476236	0.607925	0.594846
44	2022	5	22	1143	nene	3	0	female	67	mid	20	2	128	0.222634	59	33	42	253.208	136	53	83	0.205027	63	30	33	598.25	111	50	61	spatial	0.790323	0.489362	0.227764	0.713856	0.639344	0.444444	0.233328	0.476236	0.607925	0.594846
44	2022	5	22	1143	nene	4	1	female	67	mid	20	2	128	0.222634	59	33	42	253.208	136	53	83	0.205027	63	30	33	598.25	111	50	61	spatial	0.790323	0.489362	0.227764	0.713856	0.639344	0.444444	0.233328	0.476236	0.607925	0.594846
44	2022	5	22	1143	nene	5	1	female	67	mid	20	2	128	0.222634	59	33	42	253.208	136	53	83	0.205027	63	30	33	598.25	111	50	61	spatial	0.790323	0.489362	0.227764	0.713856	0.639344	0.444444	0.233328	0.476236	0.607925	0.594846
44	2022	5	22	1143	nene	6	0	female	67	mid	20	2	128	0.222634	59	33	42	253.208	136	53	83	0.205027	63	30	33	598.25	111	50	61	spatial	0.790323	0.489362	0.227764	0.713856	0.639344	0.444444	0.233328	0.476236	0.607925	0.594846
45	2022	5	25	1023	dekamodoki	1	0	female	65	mid	-	1	31	0.173299	44	34	20	141.579	88	53	35	0.153235	48	32	16	369.5	76	51	25	spatial	0.548387	0.285106	0.0811626	0.394849	0.508197	0.259259	0.0861189	0.31691	0.620097	0.493162
45	2022	5	25	1023	dekamodoki	2	1	female	65	mid	-	1	31	0.173299	44	34	20	141.579	88	53	35	0.153235	48	32	16	369.5	76	51	25	spatial	0.548387	0.285106	0.0811626	0.394849	0.508197	0.259259	0.0861189	0.31691	0.620097	0.493162
45	2022	5	25	1023	dekamodoki	3	1	female	65	mid	-	1	31	0.173299	44	34	20	141.579	88	53	35	0.153235	48	32	16	369.5	76	51	25	spatial	0.548387	0.285106	0.0811626	0.394849	0.508197	0.259259	0.0861189	0.31691	0.620097	0.493162
45	2022	5	25	1023	dekamodoki	4	1	female	65	mid	-	1	31	0.173299	44	34	20	141.579	88	53	35	0.153235	48	32	16	369.5	76	51	25	spatial	0.548387	0.285106	0.0811626	0.394849	0.508197	0.259259	0.0861189	0.31691	0.620097	0.493162
45	2022	5	25	1023	dekamodoki	5	1	female	65	mid	-	1	31	0.173299	44	34	20	141.579	88	53	35	0.153235	48	32	16	369.5	76	51	25	spatial	0.548387	0.285106	0.0811626	0.394849	0.508197	0.259259	0.0861189	0.31691	0.620097	0.493162
45	2022	5	25	1023	dekamodoki	6	0	female	65	mid	-	1	31	0.173299	44	34	20	141.579	88	53	35	0.153235	48	32	16	369.5	76	51	25	spatial	0.548387	0.285106	0.0811626	0.394849	0.508197	0.259259	0.0861189	0.31691	0.620097	0.493162
46	2022	5	25	1518	Sunday.98	1	1	female	23	high	24	2	181	0.361435	55	47	20	179.558	185	95	90	0.328042	53	42	11	77	112	86	26	spatial	0.725806	0.548936	0.147078	0.503384	0.590164	0.449735	0.0441298	0.302955	0.650709	0.37832
46	2022	5	25	1518	Sunday.98	2	0	female	23	high	24	2	181	0.361435	55	47	20	179.558	185	95	90	0.328042	53	42	11	77	112	86	26	spatial	0.725806	0.548936	0.147078	0.503384	0.590164	0.449735	0.0441298	0.302955	0.650709	0.37832
46	2022	5	25	1518	Sunday.98	3	0	female	23	high	24	2	181	0.361435	55	47	20	179.558	185	95	90	0.328042	53	42	11	77	112	86	26	spatial	0.725806	0.548936	0.147078	0.503384	0.590164	0.449735	0.0441298	0.302955	0.650709	0.37832
46	2022	5	25	1518	Sunday.98	4	0	female	23	high	24	2	181	0.361435	55	47	20	179.558	185	95	90	0.328042	53	42	11	77	112	86	26	spatial	0.725806	0.548936	0.147078	0.503384	0.590164	0.449735	0.0441298	0.302955	0.650709	0.37832
46	2022	5	25	1518	Sunday.98	5	1	female	23	high	24	2	181	0.361435	55	47	20	179.558	185	95	90	0.328042	53	42	11	77	112	86	26	spatial	0.725806	0.548936	0.147078	0.503384	0.590164	0.449735	0.0441298	0.302955	0.650709	0.37832
46	2022	5	25	1518	Sunday.98	6	0	female	23	high	24	2	181	0.361435	55	47	20	179.558	185	95	90	0.328042	53	42	11	77	112	86	26	spatial	0.725806	0.548936	0.147078	0.503384	0.590164	0.449735	0.0441298	0.302955	0.650709	0.37832
47	2022	6	6	1502	tat06	1	0	female	61	mid	-	1	189	0.274202	29	23	17	56.888	170	77	93	0.182182	26	15	11	398.75	128	60	68	spatial	0.306452	0.634043	0.508259	0.152826	0.163934	0.534392	0.258192	0.0532403	0.824233	0.592103
47	2022	6	6	1502	tat06	2	0	female	61	mid	-	1	189	0.274202	29	23	17	56.888	170	77	93	0.182182	26	15	11	398.75	128	60	68	spatial	0.306452	0.634043	0.508259	0.152826	0.163934	0.534392	0.258192	0.0532403	0.824233	0.592103
47	2022	6	6	1502	tat06	3	1	female	61	mid	-	1	189	0.274202	29	23	17	56.888	170	77	93	0.182182	26	15	11	398.75	128	60	68	spatial	0.306452	0.634043	0.508259	0.152826	0.163934	0.534392	0.258192	0.0532403	0.824233	0.592103
47	2022	6	6	1502	tat06	4	0	female	61	mid	-	1	189	0.274202	29	23	17	56.888	170	77	93	0.182182	26	15	11	398.75	128	60	68	spatial	0.306452	0.634043	0.508259	0.152826	0.163934	0.534392	0.258192	0.0532403	0.824233	0.592103
47	2022	6	6	1502	tat06	5	0	female	61	mid	-	1	189	0.274202	29	23	17	56.888	170	77	93	0.182182	26	15	11	398.75	128	60	68	spatial	0.306452	0.634043	0.508259	0.152826	0.163934	0.534392	0.258192	0.0532403	0.824233	0.592103
47	2022	6	6	1502	tat06	6	1	female	61	mid	-	1	189	0.274202	29	23	17	56.888	170	77	93	0.182182	26	15	11	398.75	128	60	68	spatial	0.306452	0.634043	0.508259	0.152826	0.163934	0.534392	0.258192	0.0532403	0.824233	0.592103
48	2022	6	8	1400	mamiya	1	0	female	30	high	-	1	98	0.11616	20	14	9	22.6103	41	27	14	0.0995589	21	13	8	7	35	25	10	spatial	0.16129	0.0851064	0	0.0548696	0.163934	0.042328	0	0.0381332	0.527391	0.386726
48	2022	6	8	1400	mamiya	2	1	female	30	high	-	1	98	0.11616	20	14	9	22.6103	41	27	14	0.0995589	21	13	8	7	35	25	10	spatial	0.16129	0.0851064	0	0.0548696	0.163934	0.042328	0	0.0381332	0.527391	0.386726
48	2022	6	8	1400	mamiya	3	0	female	30	high	-	1	98	0.11616	20	14	9	22.6103	41	27	14	0.0995589	21	13	8	7	35	25	10	spatial	0.16129	0.0851064	0	0.0548696	0.163934	0.042328	0	0.0381332	0.527391	0.386726
48	2022	6	8	1400	mamiya	4	1	female	30	high	-	1	98	0.11616	20	14	9	22.6103	41	27	14	0.0995589	21	13	8	7	35	25	10	spatial	0.16129	0.0851064	0	0.0548696	0.163934	0.042328	0	0.0381332	0.527391	0.386726
48	2022	6	8	1400	mamiya	5	1	female	30	high	-	1	98	0.11616	20	14	9	22.6103	41	27	14	0.0995589	21	13	8	7	35	25	10	spatial	0.16129	0.0851064	0	0.0548696	0.163934	0.042328	0	0.0381332	0.527391	0.386726
48	2022	6	8	1400	mamiya	6	1	female	30	high	-	1	98	0.11616	20	14	9	22.6103	41	27	14	0.0995589	21	13	8	7	35	25	10	spatial	0.16129	0.0851064	0	0.0548696	0.163934	0.042328	0	0.0381332	0.527391	0.386726
49	2022	6	9	1234	yumeca.01.08	1	0	female	78	mid	14	1	214	0.0767871	20	12	12	18.1027	88	37	51	0.0778152	24	12	12	172	55	37	18	spatial	0.16129	0.144681	0.0778272	0.041988	0.180328	0.148148	0.0829903	0.0327449	0.522661	0.38081
49	2022	6	9	1234	yumeca.01.08	2	0	female	78	mid	14	1	214	0.0767871	20	12	12	18.1027	88	37	51	0.0778152	24	12	12	172	55	37	18	spatial	0.16129	0.144681	0.0778272	0.041988	0.180328	0.148148	0.0829903	0.0327449	0.522661	0.38081
49	2022	6	9	1234	yumeca.01.08	3	1	female	78	mid	14	1	214	0.0767871	20	12	12	18.1027	88	37	51	0.0778152	24	12	12	172	55	37	18	spatial	0.16129	0.144681	0.0778272	0.041988	0.180328	0.148148	0.0829903	0.0327449	0.522661	0.38081
49	2022	6	9	1234	yumeca.01.08	4	0	female	78	mid	14	1	214	0.0767871	20	12	12	18.1027	88	37	51	0.0778152	24	12	12	172	55	37	18	spatial	0.16129	0.144681	0.0778272	0.041988	0.180328	0.148148	0.0829903	0.0327449	0.522661	0.38081
49	2022	6	9	1234	yumeca.01.08	5	0	female	78	mid	14	1	214	0.0767871	20	12	12	18.1027	88	37	51	0.0778152	24	12	12	172	55	37	18	spatial	0.16129	0.144681	0.0778272	0.041988	0.180328	0.148148	0.0829903	0.0327449	0.522661	0.38081
49	2022	6	9	1234	yumeca.01.08	6	1	female	78	mid	14	1	214	0.0767871	20	12	12	18.1027	88	37	51	0.0778152	24	12	12	172	55	37	18	spatial	0.16129	0.144681	0.0778272	0.041988	0.180328	0.148148	0.0829903	0.0327449	0.522661	0.38081
50	2022	6	9	1608	tat11	1	0	female	63	mid	18	1	193	0.170183	42	16	34	127.09	137	40	97	0.146362	45	15	30	881.75	132	39	93	spatial	0.516129	0.493617	0.514295	0.353444	0.459016	0.555556	0.364235	0.270466	0.806314	0.608968
50	2022	6	9	1608	tat11	2	0	female	63	mid	18	1	193	0.170183	42	16	34	127.09	137	40	97	0.146362	45	15	30	881.75	132	39	93	spatial	0.516129	0.493617	0.514295	0.353444	0.459016	0.555556	0.364235	0.270466	0.806314	0.608968
50	2022	6	9	1608	tat11	3	0	female	63	mid	18	1	193	0.170183	42	16	34	127.09	137	40	97	0.146362	45	15	30	881.75	132	39	93	spatial	0.516129	0.493617	0.514295	0.353444	0.459016	0.555556	0.364235	0.270466	0.806314	0.608968
50	2022	6	9	1608	tat11	4	1	female	63	mid	18	1	193	0.170183	42	16	34	127.09	137	40	97	0.146362	45	15	30	881.75	132	39	93	spatial	0.516129	0.493617	0.514295	0.353444	0.459016	0.555556	0.364235	0.270466	0.806314	0.608968
50	2022	6	9	1608	tat11	5	1	female	63	mid	18	1	193	0.170183	42	16	34	127.09	137	40	97	0.146362	45	15	30	881.75	132	39	93	spatial	0.516129	0.493617	0.514295	0.353444	0.459016	0.555556	0.364235	0.270466	0.806314	0.608968
50	2022	6	9	1608	tat11	6	1	female	63	mid	18	1	193	0.170183	42	16	34	127.09	137	40	97	0.146362	45	15	30	881.75	132	39	93	spatial	0.516129	0.493617	0.514295	0.353444	0.459016	0.555556	0.364235	0.270466	0.806314	0.608968
51	2022	6	9	1043	ginger	1	1	female	131	low	-	1	53	0.121452	44	33	27	128.321	127	62	65	0.12071	57	33	24	406.5	121	62	59	spatial	0.548387	0.451064	0.253812	0.356963	0.52459	0.497354	0.27153	0.294794	0.596697	0.595019
51	2022	6	9	1043	ginger	2	0	female	131	low	-	1	53	0.121452	44	33	27	128.321	127	62	65	0.12071	57	33	24	406.5	121	62	59	spatial	0.548387	0.451064	0.253812	0.356963	0.52459	0.497354	0.27153	0.294794	0.596697	0.595019
51	2022	6	9	1043	ginger	3	1	female	131	low	-	1	53	0.121452	44	33	27	128.321	127	62	65	0.12071	57	33	24	406.5	121	62	59	spatial	0.548387	0.451064	0.253812	0.356963	0.52459	0.497354	0.27153	0.294794	0.596697	0.595019
51	2022	6	9	1043	ginger	4	0	female	131	low	-	1	53	0.121452	44	33	27	128.321	127	62	65	0.12071	57	33	24	406.5	121	62	59	spatial	0.548387	0.451064	0.253812	0.356963	0.52459	0.497354	0.27153	0.294794	0.596697	0.595019
51	2022	6	9	1043	ginger	5	1	female	131	low	-	1	53	0.121452	44	33	27	128.321	127	62	65	0.12071	57	33	24	406.5	121	62	59	spatial	0.548387	0.451064	0.253812	0.356963	0.52459	0.497354	0.27153	0.294794	0.596697	0.595019
51	2022	6	9	1043	ginger	6	0	female	131	low	-	1	53	0.121452	44	33	27	128.321	127	62	65	0.12071	57	33	24	406.5	121	62	59	spatial	0.548387	0.451064	0.253812	0.356963	0.52459	0.497354	0.27153	0.294794	0.596697	0.595019
52	2022	6	10	1530	kyon	1	1	female	36	high	-	2	89	0.396506	49	35	28	90.9861	132	80	52	0.406614	57	34	23	116	125	79	46	spatial	0.629032	0.47234	0.0228717	0.250269	0.557377	0.518519	0.0207476	0.194984	0.508056	0.444765
52	2022	6	10	1530	kyon	2	1	female	36	high	-	2	89	0.396506	49	35	28	90.9861	132	80	52	0.406614	57	34	23	116	125	79	46	spatial	0.629032	0.47234	0.0228717	0.250269	0.557377	0.518519	0.0207476	0.194984	0.508056	0.444765
52	2022	6	10	1530	kyon	3	0	female	36	high	-	2	89	0.396506	49	35	28	90.9861	132	80	52	0.406614	57	34	23	116	125	79	46	spatial	0.629032	0.47234	0.0228717	0.250269	0.557377	0.518519	0.0207476	0.194984	0.508056	0.444765
52	2022	6	10	1530	kyon	4	1	female	36	high	-	2	89	0.396506	49	35	28	90.9861	132	80	52	0.406614	57	34	23	116	125	79	46	spatial	0.629032	0.47234	0.0228717	0.250269	0.557377	0.518519	0.0207476	0.194984	0.508056	0.444765
52	2022	6	10	1530	kyon	5	1	female	36	high	-	2	89	0.396506	49	35	28	90.9861	132	80	52	0.406614	57	34	23	116	125	79	46	spatial	0.629032	0.47234	0.0228717	0.250269	0.557377	0.518519	0.0207476	0.194984	0.508056	0.444765
52	2022	6	10	1530	kyon	6	1	female	36	high	-	2	89	0.396506	49	35	28	90.9861	132	80	52	0.406614	57	34	23	116	125	79	46	spatial	0.629032	0.47234	0.0228717	0.250269	0.557377	0.518519	0.0207476	0.194984	0.508056	0.444765
53	2022	6	16	1107	chonan	1	0	male	8	high	21	2	24	0.227189	29	27	9	55.9863	105	92	13	0.841062	7	7	0	72	26	26	0	spatial	0.306452	0.357447	0.186785	0.150249	0.538462	0.509804	0.466019	0.609304	0.699688	0.767677
53	2022	6	16	1107	chonan	2	1	male	8	high	21	2	24	0.227189	29	27	9	55.9863	105	92	13	0.841062	7	7	0	72	26	26	0	spatial	0.306452	0.357447	0.186785	0.150249	0.538462	0.509804	0.466019	0.609304	0.699688	0.767677
53	2022	6	16	1107	chonan	3	1	male	8	high	21	2	24	0.227189	29	27	9	55.9863	105	92	13	0.841062	7	7	0	72	26	26	0	spatial	0.306452	0.357447	0.186785	0.150249	0.538462	0.509804	0.466019	0.609304	0.699688	0.767677
53	2022	6	16	1107	chonan	4	0	male	8	high	21	2	24	0.227189	29	27	9	55.9863	105	92	13	0.841062	7	7	0	72	26	26	0	spatial	0.306452	0.357447	0.186785	0.150249	0.538462	0.509804	0.466019	0.609304	0.699688	0.767677
53	2022	6	16	1107	chonan	5	0	male	8	high	21	2	24	0.227189	29	27	9	55.9863	105	92	13	0.841062	7	7	0	72	26	26	0	spatial	0.306452	0.357447	0.186785	0.150249	0.538462	0.509804	0.466019	0.609304	0.699688	0.767677
53	2022	6	16	1107	chonan	6	1	male	8	high	21	2	24	0.227189	29	27	9	55.9863	105	92	13	0.841062	7	7	0	72	26	26	0	spatial	0.306452	0.357447	0.186785	0.150249	0.538462	0.509804	0.466019	0.609304	0.699688	0.767677
54	2022	6	17	1213	mashiro	1	0	female	62	mid	-	1	106	0.182697	56	26	40	230.012	119	44	75	0.179188	62	26	36	150.5	114	44	70	spatial	0.741935	0.417021	0.0270013	0.647568	0.704918	0.460317	0.139305	0.525477	0.589159	0.544388
54	2022	6	17	1213	mashiro	2	0	female	62	mid	-	1	106	0.182697	56	26	40	230.012	119	44	75	0.179188	62	26	36	150.5	114	44	70	spatial	0.741935	0.417021	0.0270013	0.647568	0.704918	0.460317	0.139305	0.525477	0.589159	0.544388
54	2022	6	17	1213	mashiro	3	1	female	62	mid	-	1	106	0.182697	56	26	40	230.012	119	44	75	0.179188	62	26	36	150.5	114	44	70	spatial	0.741935	0.417021	0.0270013	0.647568	0.704918	0.460317	0.139305	0.525477	0.589159	0.544388
54	2022	6	17	1213	mashiro	4	0	female	62	mid	-	1	106	0.182697	56	26	40	230.012	119	44	75	0.179188	62	26	36	150.5	114	44	70	spatial	0.741935	0.417021	0.0270013	0.647568	0.704918	0.460317	0.139305	0.525477	0.589159	0.544388
54	2022	6	17	1213	mashiro	5	0	female	62	mid	-	1	106	0.182697	56	26	40	230.012	119	44	75	0.179188	62	26	36	150.5	114	44	70	spatial	0.741935	0.417021	0.0270013	0.647568	0.704918	0.460317	0.139305	0.525477	0.589159	0.544388
54	2022	6	17	1213	mashiro	6	0	female	62	mid	-	1	106	0.182697	56	26	40	230.012	119	44	75	0.179188	62	26	36	150.5	114	44	70	spatial	0.741935	0.417021	0.0270013	0.647568	0.704918	0.460317	0.139305	0.525477	0.589159	0.544388
55	2022	6	18	1607	princess.08	1	0	female	7	high	14	1	153	0.69938	66	43	55	163.457	109	94	15	0.651027	88	40	48	321	181	88	93	spatial	0.903226	0.812766	0.334975	0.457373	0.803279	0.814815	0.242055	0.268318	0.879087	0.758984
55	2022	6	18	1607	princess.08	2	1	female	7	high	14	1	153	0.69938	66	43	55	163.457	109	94	15	0.651027	88	40	48	321	181	88	93	spatial	0.903226	0.812766	0.334975	0.457373	0.803279	0.814815	0.242055	0.268318	0.879087	0.758984
55	2022	6	18	1607	princess.08	3	1	female	7	high	14	1	153	0.69938	66	43	55	163.457	109	94	15	0.651027	88	40	48	321	181	88	93	spatial	0.903226	0.812766	0.334975	0.457373	0.803279	0.814815	0.242055	0.268318	0.879087	0.758984
55	2022	6	18	1607	princess.08	4	0	female	7	high	14	1	153	0.69938	66	43	55	163.457	109	94	15	0.651027	88	40	48	321	181	88	93	spatial	0.903226	0.812766	0.334975	0.457373	0.803279	0.814815	0.242055	0.268318	0.879087	0.758984
55	2022	6	18	1607	princess.08	5	0	female	7	high	14	1	153	0.69938	66	43	55	163.457	109	94	15	0.651027	88	40	48	321	181	88	93	spatial	0.903226	0.812766	0.334975	0.457373	0.803279	0.814815	0.242055	0.268318	0.879087	0.758984
55	2022	6	18	1607	princess.08	6	1	female	7	high	14	1	153	0.69938	66	43	55	163.457	109	94	15	0.651027	88	40	48	321	181	88	93	spatial	0.903226	0.812766	0.334975	0.457373	0.803279	0.814815	0.242055	0.268318	0.879087	0.758984
56	2022	6	19	1525	niji	1	0	female	60	mid	-	1	129	0.156351	37	22	21	74.3839	70	37	33	0.163458	42	21	21	139.75	69	36	33	spatial	0.435484	0.208511	0.00698856	0.202825	0.442623	0.222222	0.0167957	0.188601	0.501089	0.42073
56	2022	6	19	1525	niji	2	0	female	60	mid	-	1	129	0.156351	37	22	21	74.3839	70	37	33	0.163458	42	21	21	139.75	69	36	33	spatial	0.435484	0.208511	0.00698856	0.202825	0.442623	0.222222	0.0167957	0.188601	0.501089	0.42073
56	2022	6	19	1525	niji	3	1	female	60	mid	-	1	129	0.156351	37	22	21	74.3839	70	37	33	0.163458	42	21	21	139.75	69	36	33	spatial	0.435484	0.208511	0.00698856	0.202825	0.442623	0.222222	0.0167957	0.188601	0.501089	0.42073
56	2022	6	19	1525	niji	4	0	female	60	mid	-	1	129	0.156351	37	22	21	74.3839	70	37	33	0.163458	42	21	21	139.75	69	36	33	spatial	0.435484	0.208511	0.00698856	0.202825	0.442623	0.222222	0.0167957	0.188601	0.501089	0.42073
56	2022	6	19	1525	niji	5	0	female	60	mid	-	1	129	0.156351	37	22	21	74.3839	70	37	33	0.163458	42	21	21	139.75	69	36	33	spatial	0.435484	0.208511	0.00698856	0.202825	0.442623	0.222222	0.0167957	0.188601	0.501089	0.42073
56	2022	6	19	1525	niji	6	1	female	60	mid	-	1	129	0.156351	37	22	21	74.3839	70	37	33	0.163458	42	21	21	139.75	69	36	33	spatial	0.435484	0.208511	0.00698856	0.202825	0.442623	0.222222	0.0167957	0.188601	0.501089	0.42073
57	2022	6	20	1140	donguri	1	0	female	190	low	28	3	32	0.123369	31	23	15	59.2192	139	87	52	0.153692	36	23	13	443	137	87	50	spatial	0.33871	0.502128	0.17662	0.159488	0.327869	0.582011	0.180471	0.122516	0.431487	0.437391
57	2022	6	20	1140	donguri	2	0	female	190	low	28	3	32	0.123369	31	23	15	59.2192	139	87	52	0.153692	36	23	13	443	137	87	50	spatial	0.33871	0.502128	0.17662	0.159488	0.327869	0.582011	0.180471	0.122516	0.431487	0.437391
57	2022	6	20	1140	donguri	3	1	female	190	low	28	3	32	0.123369	31	23	15	59.2192	139	87	52	0.153692	36	23	13	443	137	87	50	spatial	0.33871	0.502128	0.17662	0.159488	0.327869	0.582011	0.180471	0.122516	0.431487	0.437391
57	2022	6	20	1140	donguri	4	0	female	190	low	28	3	32	0.123369	31	23	15	59.2192	139	87	52	0.153692	36	23	13	443	137	87	50	spatial	0.33871	0.502128	0.17662	0.159488	0.327869	0.582011	0.180471	0.122516	0.431487	0.437391
57	2022	6	20	1140	donguri	5	1	female	190	low	28	3	32	0.123369	31	23	15	59.2192	139	87	52	0.153692	36	23	13	443	137	87	50	spatial	0.33871	0.502128	0.17662	0.159488	0.327869	0.582011	0.180471	0.122516	0.431487	0.437391
57	2022	6	20	1140	donguri	6	1	female	190	low	28	3	32	0.123369	31	23	15	59.2192	139	87	52	0.153692	36	23	13	443	137	87	50	spatial	0.33871	0.502128	0.17662	0.159488	0.327869	0.582011	0.180471	0.122516	0.431487	0.437391
58	2022	6	20	1317	ff	1	0	female	42	high	-	1	45	0.547743	45	21	35	50.6106	163	72	91	0.627373	55	20	35	58	162	71	91	spatial	0.564516	0.604255	0.0435197	0.134887	0.57377	0.714286	0.0266754	0.119896	0.440787	0.381478
58	2022	6	20	1317	ff	2	1	female	42	high	-	1	45	0.547743	45	21	35	50.6106	163	72	91	0.627373	55	20	35	58	162	71	91	spatial	0.564516	0.604255	0.0435197	0.134887	0.57377	0.714286	0.0266754	0.119896	0.440787	0.381478
58	2022	6	20	1317	ff	3	1	female	42	high	-	1	45	0.547743	45	21	35	50.6106	163	72	91	0.627373	55	20	35	58	162	71	91	spatial	0.564516	0.604255	0.0435197	0.134887	0.57377	0.714286	0.0266754	0.119896	0.440787	0.381478
58	2022	6	20	1317	ff	4	0	female	42	high	-	1	45	0.547743	45	21	35	50.6106	163	72	91	0.627373	55	20	35	58	162	71	91	spatial	0.564516	0.604255	0.0435197	0.134887	0.57377	0.714286	0.0266754	0.119896	0.440787	0.381478
58	2022	6	20	1317	ff	5	0	female	42	high	-	1	45	0.547743	45	21	35	50.6106	163	72	91	0.627373	55	20	35	58	162	71	91	spatial	0.564516	0.604255	0.0435197	0.134887	0.57377	0.714286	0.0266754	0.119896	0.440787	0.381478
58	2022	6	20	1317	ff	6	0	female	42	high	-	1	45	0.547743	45	21	35	50.6106	163	72	91	0.627373	55	20	35	58	162	71	91	spatial	0.564516	0.604255	0.0435197	0.134887	0.57377	0.714286	0.0266754	0.119896	0.440787	0.381478
59	2022	6	20	1601	gongon	1	1	female	128	low	12	1	55	0.132583	33	14	22	64.6905	134	67	67	0.14251	32	14	18	280	130	67	63	spatial	0.370968	0.480851	0.0219187	0.175123	0.327869	0.544974	0.0447884	0.119125	0.459139	0.379166
59	2022	6	20	1601	gongon	2	0	female	128	low	12	1	55	0.132583	33	14	22	64.6905	134	67	67	0.14251	32	14	18	280	130	67	63	spatial	0.370968	0.480851	0.0219187	0.175123	0.327869	0.544974	0.0447884	0.119125	0.459139	0.379166
59	2022	6	20	1601	gongon	3	0	female	128	low	12	1	55	0.132583	33	14	22	64.6905	134	67	67	0.14251	32	14	18	280	130	67	63	spatial	0.370968	0.480851	0.0219187	0.175123	0.327869	0.544974	0.0447884	0.119125	0.459139	0.379166
59	2022	6	20	1601	gongon	4	0	female	128	low	12	1	55	0.132583	33	14	22	64.6905	134	67	67	0.14251	32	14	18	280	130	67	63	spatial	0.370968	0.480851	0.0219187	0.175123	0.327869	0.544974	0.0447884	0.119125	0.459139	0.379166
59	2022	6	20	1601	gongon	5	0	female	128	low	12	1	55	0.132583	33	14	22	64.6905	134	67	67	0.14251	32	14	18	280	130	67	63	spatial	0.370968	0.480851	0.0219187	0.175123	0.327869	0.544974	0.0447884	0.119125	0.459139	0.379166
59	2022	6	20	1601	gongon	6	0	female	128	low	12	1	55	0.132583	33	14	22	64.6905	134	67	67	0.14251	32	14	18	280	130	67	63	spatial	0.370968	0.480851	0.0219187	0.175123	0.327869	0.544974	0.0447884	0.119125	0.459139	0.379166
60	2022	6	28	1527	takibi	1	0	female	45	mid	18	1	184	0.210004	37	18	25	104.235	130	58	72	0.205612	34	16	18	196	111	52	59	spatial	0.435484	0.46383	0.0781449	0.28813	0.344262	0.444444	0.0632307	0.177394	0.638441	0.567962
60	2022	6	28	1527	takibi	2	1	female	45	mid	18	1	184	0.210004	37	18	25	104.235	130	58	72	0.205612	34	16	18	196	111	52	59	spatial	0.435484	0.46383	0.0781449	0.28813	0.344262	0.444444	0.0632307	0.177394	0.638441	0.567962
60	2022	6	28	1527	takibi	3	1	female	45	mid	18	1	184	0.210004	37	18	25	104.235	130	58	72	0.205612	34	16	18	196	111	52	59	spatial	0.435484	0.46383	0.0781449	0.28813	0.344262	0.444444	0.0632307	0.177394	0.638441	0.567962
60	2022	7	13	1424	takibi	4	0	female	45	mid	18	1	184	0.210004	37	18	25	104.235	130	58	72	0.205612	34	16	18	196	111	52	59	spatial	0.435484	0.46383	0.0781449	0.28813	0.344262	0.444444	0.0632307	0.177394	0.638441	0.567962
60	2022	7	13	1424	takibi	5	0	female	45	mid	18	1	184	0.210004	37	18	25	104.235	130	58	72	0.205612	34	16	18	196	111	52	59	spatial	0.435484	0.46383	0.0781449	0.28813	0.344262	0.444444	0.0632307	0.177394	0.638441	0.567962
60	2022	7	13	1424	takibi	6	1	female	45	mid	18	1	184	0.210004	37	18	25	104.235	130	58	72	0.205612	34	16	18	196	111	52	59	spatial	0.435484	0.46383	0.0781449	0.28813	0.344262	0.444444	0.0632307	0.177394	0.638441	0.567962
61	2022	6	29	1507	nu	1	1	female	83	mid	14	1	133	0.0689217	35	20	25	86.5392	104	49	55	0.080904	45	20	25	315.333	104	49	55	spatial	0.403226	0.353191	0.115841	0.237561	0.42623	0.407407	0.127669	0.227148	0.44907	0.47305
61	2022	6	29	1507	nu	2	0	female	83	mid	14	1	133	0.0689217	35	20	25	86.5392	104	49	55	0.080904	45	20	25	315.333	104	49	55	spatial	0.403226	0.353191	0.115841	0.237561	0.42623	0.407407	0.127669	0.227148	0.44907	0.47305
61	2022	6	29	1507	nu	3	1	female	83	mid	14	1	133	0.0689217	35	20	25	86.5392	104	49	55	0.080904	45	20	25	315.333	104	49	55	spatial	0.403226	0.353191	0.115841	0.237561	0.42623	0.407407	0.127669	0.227148	0.44907	0.47305
61	2022	6	29	1507	nu	4	0	female	83	mid	14	1	133	0.0689217	35	20	25	86.5392	104	49	55	0.080904	45	20	25	315.333	104	49	55	spatial	0.403226	0.353191	0.115841	0.237561	0.42623	0.407407	0.127669	0.227148	0.44907	0.47305
61	2022	6	29	1507	nu	5	0	female	83	mid	14	1	133	0.0689217	35	20	25	86.5392	104	49	55	0.080904	45	20	25	315.333	104	49	55	spatial	0.403226	0.353191	0.115841	0.237561	0.42623	0.407407	0.127669	0.227148	0.44907	0.47305
61	2022	6	29	1507	nu	6	0	female	83	mid	14	1	133	0.0689217	35	20	25	86.5392	104	49	55	0.080904	45	20	25	315.333	104	49	55	spatial	0.403226	0.353191	0.115841	0.237561	0.42623	0.407407	0.127669	0.227148	0.44907	0.47305
62	2022	7	1	1105	kireinomama	1	0	female	18	high	-	2	78	1	55	36	44	110.836	241	101	140	1	67	32	35	263.25	212	97	115	spatial	0.725806	0.919149	0.174079	0.306994	0.639344	1	0.135353	0.182063	0.73312	0.589135
62	2022	7	1	1105	kireinomama	2	0	female	18	high	-	2	78	1	55	36	44	110.836	241	101	140	1	67	32	35	263.25	212	97	115	spatial	0.725806	0.919149	0.174079	0.306994	0.639344	1	0.135353	0.182063	0.73312	0.589135
62	2022	7	1	1105	kireinomama	3	1	female	18	high	-	2	78	1	55	36	44	110.836	241	101	140	1	67	32	35	263.25	212	97	115	spatial	0.725806	0.919149	0.174079	0.306994	0.639344	1	0.135353	0.182063	0.73312	0.589135
62	2022	7	1	1105	kireinomama	4	0	female	18	high	-	2	78	1	55	36	44	110.836	241	101	140	1	67	32	35	263.25	212	97	115	spatial	0.725806	0.919149	0.174079	0.306994	0.639344	1	0.135353	0.182063	0.73312	0.589135
62	2022	7	1	1105	kireinomama	5	0	female	18	high	-	2	78	1	55	36	44	110.836	241	101	140	1	67	32	35	263.25	212	97	115	spatial	0.725806	0.919149	0.174079	0.306994	0.639344	1	0.135353	0.182063	0.73312	0.589135
62	2022	7	1	1105	kireinomama	6	1	female	18	high	-	2	78	1	55	36	44	110.836	241	101	140	1	67	32	35	263.25	212	97	115	spatial	0.725806	0.919149	0.174079	0.306994	0.639344	1	0.135353	0.182063	0.73312	0.589135
63	2022	7	4	1210	grape	1	0	female	126	low	-	1	57	0.112688	36	12	30	79.6143	120	52	68	0.114232	39	11	28	168	114	50	64	spatial	0.419355	0.421277	0.0505083	0.217772	0.409836	0.460317	0.0559855	0.165225	0.664998	0.61593
63	2022	7	4	1210	grape	2	0	female	126	low	-	1	57	0.112688	36	12	30	79.6143	120	52	68	0.114232	39	11	28	168	114	50	64	spatial	0.419355	0.421277	0.0505083	0.217772	0.409836	0.460317	0.0559855	0.165225	0.664998	0.61593
63	2022	7	4	1210	grape	3	0	female	126	low	-	1	57	0.112688	36	12	30	79.6143	120	52	68	0.114232	39	11	28	168	114	50	64	spatial	0.419355	0.421277	0.0505083	0.217772	0.409836	0.460317	0.0559855	0.165225	0.664998	0.61593
63	2022	7	4	1210	grape	4	0	female	126	low	-	1	57	0.112688	36	12	30	79.6143	120	52	68	0.114232	39	11	28	168	114	50	64	spatial	0.419355	0.421277	0.0505083	0.217772	0.409836	0.460317	0.0559855	0.165225	0.664998	0.61593
63	2022	7	4	1210	grape	5	0	female	126	low	-	1	57	0.112688	36	12	30	79.6143	120	52	68	0.114232	39	11	28	168	114	50	64	spatial	0.419355	0.421277	0.0505083	0.217772	0.409836	0.460317	0.0559855	0.165225	0.664998	0.61593
63	2022	7	4	1210	grape	6	1	female	126	low	-	1	57	0.112688	36	12	30	79.6143	120	52	68	0.114232	39	11	28	168	114	50	64	spatial	0.419355	0.421277	0.0505083	0.217772	0.409836	0.460317	0.0559855	0.165225	0.664998	0.61593
64	2022	7	5	1458	Sunday.05	1	1	female	19	high	17	1	180	0.48636	48	29	34	90.8574	167	60	107	0.459481	48	23	25	8	112	47	65	spatial	0.612903	0.523404	0.025413	0.249902	0.47541	0.449735	0.00098798	0.100314	0.753017	0.673374
64	2022	7	5	1458	Sunday.05	2	0	female	19	high	17	1	180	0.48636	48	29	34	90.8574	167	60	107	0.459481	48	23	25	8	112	47	65	spatial	0.612903	0.523404	0.025413	0.249902	0.47541	0.449735	0.00098798	0.100314	0.753017	0.673374
64	2022	7	5	1458	Sunday.05	3	0	female	19	high	17	1	180	0.48636	48	29	34	90.8574	167	60	107	0.459481	48	23	25	8	112	47	65	spatial	0.612903	0.523404	0.025413	0.249902	0.47541	0.449735	0.00098798	0.100314	0.753017	0.673374
64	2022	7	5	1458	Sunday.05	4	1	female	19	high	17	1	180	0.48636	48	29	34	90.8574	167	60	107	0.459481	48	23	25	8	112	47	65	spatial	0.612903	0.523404	0.025413	0.249902	0.47541	0.449735	0.00098798	0.100314	0.753017	0.673374
64	2022	7	5	1458	Sunday.05	5	0	female	19	high	17	1	180	0.48636	48	29	34	90.8574	167	60	107	0.459481	48	23	25	8	112	47	65	spatial	0.612903	0.523404	0.025413	0.249902	0.47541	0.449735	0.00098798	0.100314	0.753017	0.673374
64	2022	7	5	1458	Sunday.05	6	0	female	19	high	17	1	180	0.48636	48	29	34	90.8574	167	60	107	0.459481	48	23	25	8	112	47	65	spatial	0.612903	0.523404	0.025413	0.249902	0.47541	0.449735	0.00098798	0.100314	0.753017	0.673374
65	2022	7	6	1620	ran.12	1	0	female	187	low	10	1	163	0.0654266	40	19	31	91.1483	96	39	57	0.0732559	50	19	31	365.75	90	39	51	spatial	0.483871	0.293617	0.10864	0.250733	0.508197	0.333333	0.11757	0.243268	0.31598	0.303095
65	2022	7	6	1620	ran.12	2	1	female	187	low	10	1	163	0.0654266	40	19	31	91.1483	96	39	57	0.0732559	50	19	31	365.75	90	39	51	spatial	0.483871	0.293617	0.10864	0.250733	0.508197	0.333333	0.11757	0.243268	0.31598	0.303095
65	2022	7	6	1620	ran.12	3	1	female	187	low	10	1	163	0.0654266	40	19	31	91.1483	96	39	57	0.0732559	50	19	31	365.75	90	39	51	spatial	0.483871	0.293617	0.10864	0.250733	0.508197	0.333333	0.11757	0.243268	0.31598	0.303095
65	2022	7	6	1620	ran.12	4	0	female	187	low	10	1	163	0.0654266	40	19	31	91.1483	96	39	57	0.0732559	50	19	31	365.75	90	39	51	spatial	0.483871	0.293617	0.10864	0.250733	0.508197	0.333333	0.11757	0.243268	0.31598	0.303095
65	2022	7	6	1620	ran.12	5	0	female	187	low	10	1	163	0.0654266	40	19	31	91.1483	96	39	57	0.0732559	50	19	31	365.75	90	39	51	spatial	0.483871	0.293617	0.10864	0.250733	0.508197	0.333333	0.11757	0.243268	0.31598	0.303095
65	2022	7	6	1620	ran.12	6	0	female	187	low	10	1	163	0.0654266	40	19	31	91.1483	96	39	57	0.0732559	50	19	31	365.75	90	39	51	spatial	0.483871	0.293617	0.10864	0.250733	0.508197	0.333333	0.11757	0.243268	0.31598	0.303095
66	2022	7	7	1627	abura	1	0	female	33	high	17	1	1	0.272884	55	39	23	164.939	110	66	44	0.279961	55	37	18	15	102	64	38	spatial	0.725806	0.378723	0.00762389	0.461608	0.639344	0.396825	0.00691586	0.309243	0.477441	0.380436
66	2022	7	7	1627	abura	2	1	female	33	high	17	1	1	0.272884	55	39	23	164.939	110	66	44	0.279961	55	37	18	15	102	64	38	spatial	0.725806	0.378723	0.00762389	0.461608	0.639344	0.396825	0.00691586	0.309243	0.477441	0.380436
66	2022	7	7	1627	abura	3	0	female	33	high	17	1	1	0.272884	55	39	23	164.939	110	66	44	0.279961	55	37	18	15	102	64	38	spatial	0.725806	0.378723	0.00762389	0.461608	0.639344	0.396825	0.00691586	0.309243	0.477441	0.380436
66	2022	7	7	1627	abura	4	0	female	33	high	17	1	1	0.272884	55	39	23	164.939	110	66	44	0.279961	55	37	18	15	102	64	38	spatial	0.725806	0.378723	0.00762389	0.461608	0.639344	0.396825	0.00691586	0.309243	0.477441	0.380436
66	2022	7	7	1627	abura	5	0	female	33	high	17	1	1	0.272884	55	39	23	164.939	110	66	44	0.279961	55	37	18	15	102	64	38	spatial	0.725806	0.378723	0.00762389	0.461608	0.639344	0.396825	0.00691586	0.309243	0.477441	0.380436
66	2022	7	7	1627	abura	6	0	female	33	high	17	1	1	0.272884	55	39	23	164.939	110	66	44	0.279961	55	37	18	15	102	64	38	spatial	0.725806	0.378723	0.00762389	0.461608	0.639344	0.396825	0.00691586	0.309243	0.477441	0.380436
67	2022	7	12	1447	botan	1	0	female	38	high	-	1	17	0.410749	49	28	34	89.453	144	65	79	0.423386	61	28	33	309.75	143	65	78	spatial	0.629032	0.523404	0.070521	0.245888	0.639344	0.613757	0.0935287	0.21728	0.653756	0.640583
67	2022	7	12	1447	botan	2	1	female	38	high	-	1	17	0.410749	49	28	34	89.453	144	65	79	0.423386	61	28	33	309.75	143	65	78	spatial	0.629032	0.523404	0.070521	0.245888	0.639344	0.613757	0.0935287	0.21728	0.653756	0.640583
67	2022	7	12	1447	botan	3	0	female	38	high	-	1	17	0.410749	49	28	34	89.453	144	65	79	0.423386	61	28	33	309.75	143	65	78	spatial	0.629032	0.523404	0.070521	0.245888	0.639344	0.613757	0.0935287	0.21728	0.653756	0.640583
67	2022	8	4	1620	botan	4	1	female	38	high	-	1	17	0.410749	49	28	34	89.453	144	65	79	0.423386	61	28	33	309.75	143	65	78	spatial	0.629032	0.523404	0.070521	0.245888	0.639344	0.613757	0.0935287	0.21728	0.653756	0.640583
67	2022	8	4	1620	botan	5	1	female	38	high	-	1	17	0.410749	49	28	34	89.453	144	65	79	0.423386	61	28	33	309.75	143	65	78	spatial	0.629032	0.523404	0.070521	0.245888	0.639344	0.613757	0.0935287	0.21728	0.653756	0.640583
67	2022	8	4	1620	botan	6	1	female	38	high	-	1	17	0.410749	49	28	34	89.453	144	65	79	0.423386	61	28	33	309.75	143	65	78	spatial	0.629032	0.523404	0.070521	0.245888	0.639344	0.613757	0.0935287	0.21728	0.653756	0.640583
68	2022	7	14	1342	tuyu	1	0	female	98	mid	-	1	200	0.072898	39	29	21	84.2232	79	50	29	0.0795066	49	29	20	145	78	50	28	spatial	0.467742	0.246809	0.0851334	0.230943	0.47541	0.269841	0.0813437	0.213002	0.346319	0.326636
68	2022	7	14	1342	tuyu	2	0	female	98	mid	-	1	200	0.072898	39	29	21	84.2232	79	50	29	0.0795066	49	29	20	145	78	50	28	spatial	0.467742	0.246809	0.0851334	0.230943	0.47541	0.269841	0.0813437	0.213002	0.346319	0.326636
68	2022	7	14	1342	tuyu	3	1	female	98	mid	-	1	200	0.072898	39	29	21	84.2232	79	50	29	0.0795066	49	29	20	145	78	50	28	spatial	0.467742	0.246809	0.0851334	0.230943	0.47541	0.269841	0.0813437	0.213002	0.346319	0.326636
68	2022	7	14	1342	tuyu	4	1	female	98	mid	-	1	200	0.072898	39	29	21	84.2232	79	50	29	0.0795066	49	29	20	145	78	50	28	spatial	0.467742	0.246809	0.0851334	0.230943	0.47541	0.269841	0.0813437	0.213002	0.346319	0.326636
68	2022	7	14	1342	tuyu	5	1	female	98	mid	-	1	200	0.072898	39	29	21	84.2232	79	50	29	0.0795066	49	29	20	145	78	50	28	spatial	0.467742	0.246809	0.0851334	0.230943	0.47541	0.269841	0.0813437	0.213002	0.346319	0.326636
68	2022	7	14	1342	tuyu	6	0	female	98	mid	-	1	200	0.072898	39	29	21	84.2232	79	50	29	0.0795066	49	29	20	145	78	50	28	spatial	0.467742	0.246809	0.0851334	0.230943	0.47541	0.269841	0.0813437	0.213002	0.346319	0.326636
69	2022	8	2	1133	maruco	1	0	female	93	mid	-	1	105	0.106076	46	26	28	124.475	121	59	62	0.112395	52	26	26	238	119	59	60	spatial	0.580645	0.425532	0.0743329	0.345971	0.57377	0.486772	0.0721225	0.306143	0.3626	0.314014
69	2022	8	2	1133	maruco	2	0	female	93	mid	-	1	105	0.106076	46	26	28	124.475	121	59	62	0.112395	52	26	26	238	119	59	60	spatial	0.580645	0.425532	0.0743329	0.345971	0.57377	0.486772	0.0721225	0.306143	0.3626	0.314014
69	2022	8	2	1133	maruco	3	1	female	93	mid	-	1	105	0.106076	46	26	28	124.475	121	59	62	0.112395	52	26	26	238	119	59	60	spatial	0.580645	0.425532	0.0743329	0.345971	0.57377	0.486772	0.0721225	0.306143	0.3626	0.314014
69	2022	8	2	1133	maruco	4	0	female	93	mid	-	1	105	0.106076	46	26	28	124.475	121	59	62	0.112395	52	26	26	238	119	59	60	spatial	0.580645	0.425532	0.0743329	0.345971	0.57377	0.486772	0.0721225	0.306143	0.3626	0.314014
69	2022	8	2	1133	maruco	5	0	female	93	mid	-	1	105	0.106076	46	26	28	124.475	121	59	62	0.112395	52	26	26	238	119	59	60	spatial	0.580645	0.425532	0.0743329	0.345971	0.57377	0.486772	0.0721225	0.306143	0.3626	0.314014
69	2022	8	2	1133	maruco	6	1	female	93	mid	-	1	105	0.106076	46	26	28	124.475	121	59	62	0.112395	52	26	26	238	119	59	60	spatial	0.580645	0.425532	0.0743329	0.345971	0.57377	0.486772	0.0721225	0.306143	0.3626	0.314014
70	2022	8	3	1041	asari	1	0	female	101	mid	13	1	12	0.0643661	29	19	12	56.7076	72	39	33	0.0608089	29	19	10	1	70	39	31	spatial	0.306452	0.217021	0	0.15231	0.295082	0.227513	0	0.119273	0.573472	0.440807
70	2022	8	3	1041	asari	2	0	female	101	mid	13	1	12	0.0643661	29	19	12	56.7076	72	39	33	0.0608089	29	19	10	1	70	39	31	spatial	0.306452	0.217021	0	0.15231	0.295082	0.227513	0	0.119273	0.573472	0.440807
70	2022	8	3	1041	asari	3	0	female	101	mid	13	1	12	0.0643661	29	19	12	56.7076	72	39	33	0.0608089	29	19	10	1	70	39	31	spatial	0.306452	0.217021	0	0.15231	0.295082	0.227513	0	0.119273	0.573472	0.440807
70	2022	8	3	1041	asari	4	1	female	101	mid	13	1	12	0.0643661	29	19	12	56.7076	72	39	33	0.0608089	29	19	10	1	70	39	31	spatial	0.306452	0.217021	0	0.15231	0.295082	0.227513	0	0.119273	0.573472	0.440807
70	2022	8	3	1041	asari	5	0	female	101	mid	13	1	12	0.0643661	29	19	12	56.7076	72	39	33	0.0608089	29	19	10	1	70	39	31	spatial	0.306452	0.217021	0	0.15231	0.295082	0.227513	0	0.119273	0.573472	0.440807
70	2022	8	3	1041	asari	6	1	female	101	mid	13	1	12	0.0643661	29	19	12	56.7076	72	39	33	0.0608089	29	19	10	1	70	39	31	spatial	0.306452	0.217021	0	0.15231	0.295082	0.227513	0	0.119273	0.573472	0.440807
71	2022	8	3	1148	paco.e	1	0	female	106	mid	19	1	138	0.0181053	16	13	5	15.1435	98	22	76	0.0186683	17	12	5	29	36	21	15	spatial	0.0967742	0.0680851	0.00635324	0.0335317	0.0983607	0.047619	0.00790384	0.017063	0.377421	0.296375
71	2022	8	3	1148	paco.e	2	1	female	106	mid	19	1	138	0.0181053	16	13	5	15.1435	98	22	76	0.0186683	17	12	5	29	36	21	15	spatial	0.0967742	0.0680851	0.00635324	0.0335317	0.0983607	0.047619	0.00790384	0.017063	0.377421	0.296375
71	2022	8	3	1148	paco.e	3	1	female	106	mid	19	1	138	0.0181053	16	13	5	15.1435	98	22	76	0.0186683	17	12	5	29	36	21	15	spatial	0.0967742	0.0680851	0.00635324	0.0335317	0.0983607	0.047619	0.00790384	0.017063	0.377421	0.296375
71	2022	8	3	1148	paco.e	4	0	female	106	mid	19	1	138	0.0181053	16	13	5	15.1435	98	22	76	0.0186683	17	12	5	29	36	21	15	spatial	0.0967742	0.0680851	0.00635324	0.0335317	0.0983607	0.047619	0.00790384	0.017063	0.377421	0.296375
71	2022	8	3	1148	paco.e	5	1	female	106	mid	19	1	138	0.0181053	16	13	5	15.1435	98	22	76	0.0186683	17	12	5	29	36	21	15	spatial	0.0967742	0.0680851	0.00635324	0.0335317	0.0983607	0.047619	0.00790384	0.017063	0.377421	0.296375
71	2022	8	3	1148	paco.e	6	1	female	106	mid	19	1	138	0.0181053	16	13	5	15.1435	98	22	76	0.0186683	17	12	5	29	36	21	15	spatial	0.0967742	0.0680851	0.00635324	0.0335317	0.0983607	0.047619	0.00790384	0.017063	0.377421	0.296375
72	2022	8	3	1641	mirai	1	1	female	124	mid	-	1	113	0.0516788	30	20	15	50.9044	78	39	39	0.0550438	34	20	14	143	77	39	38	spatial	0.322581	0.242553	0.0339898	0.135726	0.327869	0.26455	0.0438004	0.122212	0.368305	0.334322
72	2022	8	3	1641	mirai	2	0	female	124	mid	-	1	113	0.0516788	30	20	15	50.9044	78	39	39	0.0550438	34	20	14	143	77	39	38	spatial	0.322581	0.242553	0.0339898	0.135726	0.327869	0.26455	0.0438004	0.122212	0.368305	0.334322
72	2022	8	3	1641	mirai	3	1	female	124	mid	-	1	113	0.0516788	30	20	15	50.9044	78	39	39	0.0550438	34	20	14	143	77	39	38	spatial	0.322581	0.242553	0.0339898	0.135726	0.327869	0.26455	0.0438004	0.122212	0.368305	0.334322
72	2022	8	3	1641	mirai	4	1	female	124	mid	-	1	113	0.0516788	30	20	15	50.9044	78	39	39	0.0550438	34	20	14	143	77	39	38	spatial	0.322581	0.242553	0.0339898	0.135726	0.327869	0.26455	0.0438004	0.122212	0.368305	0.334322
72	2022	8	3	1641	mirai	5	1	female	124	mid	-	1	113	0.0516788	30	20	15	50.9044	78	39	39	0.0550438	34	20	14	143	77	39	38	spatial	0.322581	0.242553	0.0339898	0.135726	0.327869	0.26455	0.0438004	0.122212	0.368305	0.334322
72	2022	8	3	1641	mirai	6	0	female	124	mid	-	1	113	0.0516788	30	20	15	50.9044	78	39	39	0.0550438	34	20	14	143	77	39	38	spatial	0.322581	0.242553	0.0339898	0.135726	0.327869	0.26455	0.0438004	0.122212	0.368305	0.334322
73	2022	8	4	1517	peach	1	1	female	82	mid	-	1	141	0.0362137	17	8	13	16.7002	59	27	32	0.0384034	20	8	12	14	58	27	31	spatial	0.112903	0.161702	0.00794155	0.0379801	0.114754	0.164021	0.00757451	0.0215181	0.323149	0.299502
73	2022	8	4	1517	peach	2	0	female	82	mid	-	1	141	0.0362137	17	8	13	16.7002	59	27	32	0.0384034	20	8	12	14	58	27	31	spatial	0.112903	0.161702	0.00794155	0.0379801	0.114754	0.164021	0.00757451	0.0215181	0.323149	0.299502
73	2022	8	4	1517	peach	3	0	female	82	mid	-	1	141	0.0362137	17	8	13	16.7002	59	27	32	0.0384034	20	8	12	14	58	27	31	spatial	0.112903	0.161702	0.00794155	0.0379801	0.114754	0.164021	0.00757451	0.0215181	0.323149	0.299502
73	2022	8	4	1517	peach	4	0	female	82	mid	-	1	141	0.0362137	17	8	13	16.7002	59	27	32	0.0384034	20	8	12	14	58	27	31	spatial	0.112903	0.161702	0.00794155	0.0379801	0.114754	0.164021	0.00757451	0.0215181	0.323149	0.299502
73	2022	8	4	1517	peach	5	0	female	82	mid	-	1	141	0.0362137	17	8	13	16.7002	59	27	32	0.0384034	20	8	12	14	58	27	31	spatial	0.112903	0.161702	0.00794155	0.0379801	0.114754	0.164021	0.00757451	0.0215181	0.323149	0.299502
73	2022	8	4	1517	peach	6	0	female	82	mid	-	1	141	0.0362137	17	8	13	16.7002	59	27	32	0.0384034	20	8	12	14	58	27	31	spatial	0.112903	0.161702	0.00794155	0.0379801	0.114754	0.164021	0.00757451	0.0215181	0.323149	0.299502
74	2022	8	20	1233	yokan	1	0	female	145	low	21	2	203	0.0500669	27	16	17	50.97	104	42	62	0.0509715	33	16	17	235.25	104	42	62	spatial	0.274194	0.353191	0.0768742	0.135914	0.295082	0.407407	0.10275	0.133539	0.376933	0.219127
74	2022	8	20	1233	yokan	2	1	female	145	low	21	2	203	0.0500669	27	16	17	50.97	104	42	62	0.0509715	33	16	17	235.25	104	42	62	spatial	0.274194	0.353191	0.0768742	0.135914	0.295082	0.407407	0.10275	0.133539	0.376933	0.219127
74	2022	8	20	1233	yokan	3	0	female	145	low	21	2	203	0.0500669	27	16	17	50.97	104	42	62	0.0509715	33	16	17	235.25	104	42	62	spatial	0.274194	0.353191	0.0768742	0.135914	0.295082	0.407407	0.10275	0.133539	0.376933	0.219127
74	2022	8	20	1233	yokan	4	1	female	145	low	21	2	203	0.0500669	27	16	17	50.97	104	42	62	0.0509715	33	16	17	235.25	104	42	62	spatial	0.274194	0.353191	0.0768742	0.135914	0.295082	0.407407	0.10275	0.133539	0.376933	0.219127
74	2022	8	20	1233	yokan	5	0	female	145	low	21	2	203	0.0500669	27	16	17	50.97	104	42	62	0.0509715	33	16	17	235.25	104	42	62	spatial	0.274194	0.353191	0.0768742	0.135914	0.295082	0.407407	0.10275	0.133539	0.376933	0.219127
74	2022	8	20	1233	yokan	6	1	female	145	low	21	2	203	0.0500669	27	16	17	50.97	104	42	62	0.0509715	33	16	17	235.25	104	42	62	spatial	0.274194	0.353191	0.0768742	0.135914	0.295082	0.407407	0.10275	0.133539	0.376933	0.219127
75	2022	8	22	1208	iruka	1	0	female	120	mid	-	1	65	0.257218	33	15	24	93.9715	108	50	58	0.277092	36	15	21	1577	105	50	55	spatial	0.370968	0.370213	0.588151	0.258801	0.344262	0.412698	0.53038	0.225679	0.906741	0.931091
75	2022	8	22	1208	iruka	2	1	female	120	mid	-	1	65	0.257218	33	15	24	93.9715	108	50	58	0.277092	36	15	21	1577	105	50	55	spatial	0.370968	0.370213	0.588151	0.258801	0.344262	0.412698	0.53038	0.225679	0.906741	0.931091
75	2022	8	22	1208	iruka	3	0	female	120	mid	-	1	65	0.257218	33	15	24	93.9715	108	50	58	0.277092	36	15	21	1577	105	50	55	spatial	0.370968	0.370213	0.588151	0.258801	0.344262	0.412698	0.53038	0.225679	0.906741	0.931091
75	2022	8	22	1208	iruka	4	0	female	120	mid	-	1	65	0.257218	33	15	24	93.9715	108	50	58	0.277092	36	15	21	1577	105	50	55	spatial	0.370968	0.370213	0.588151	0.258801	0.344262	0.412698	0.53038	0.225679	0.906741	0.931091
75	2022	8	22	1208	iruka	5	1	female	120	mid	-	1	65	0.257218	33	15	24	93.9715	108	50	58	0.277092	36	15	21	1577	105	50	55	spatial	0.370968	0.370213	0.588151	0.258801	0.344262	0.412698	0.53038	0.225679	0.906741	0.931091
75	2022	8	22	1208	iruka	6	0	female	120	mid	-	1	65	0.257218	33	15	24	93.9715	108	50	58	0.277092	36	15	21	1577	105	50	55	spatial	0.370968	0.370213	0.588151	0.258801	0.344262	0.412698	0.53038	0.225679	0.906741	0.931091
76	2022	8	23	1209	line	1	0	female	118	mid	-	3	92	0.0509881	36	21	17	101.323	99	51	48	0.0512139	36	21	15	247	97	51	46	spatial	0.419355	0.331915	0.102287	0.27981	0.409836	0.37037	0.104726	0.249914	0.220441	0.116575
76	2022	8	23	1209	line	2	0	female	118	mid	-	3	92	0.0509881	36	21	17	101.323	99	51	48	0.0512139	36	21	15	247	97	51	46	spatial	0.419355	0.331915	0.102287	0.27981	0.409836	0.37037	0.104726	0.249914	0.220441	0.116575
76	2022	8	23	1209	line	3	1	female	118	mid	-	3	92	0.0509881	36	21	17	101.323	99	51	48	0.0512139	36	21	15	247	97	51	46	spatial	0.419355	0.331915	0.102287	0.27981	0.409836	0.37037	0.104726	0.249914	0.220441	0.116575
76	2022	8	23	1209	line	4	0	female	118	mid	-	3	92	0.0509881	36	21	17	101.323	99	51	48	0.0512139	36	21	15	247	97	51	46	spatial	0.419355	0.331915	0.102287	0.27981	0.409836	0.37037	0.104726	0.249914	0.220441	0.116575
76	2022	8	23	1209	line	5	0	female	118	mid	-	3	92	0.0509881	36	21	17	101.323	99	51	48	0.0512139	36	21	15	247	97	51	46	spatial	0.419355	0.331915	0.102287	0.27981	0.409836	0.37037	0.104726	0.249914	0.220441	0.116575
76	2022	8	23	1209	line	6	1	female	118	mid	-	3	92	0.0509881	36	21	17	101.323	99	51	48	0.0512139	36	21	15	247	97	51	46	spatial	0.419355	0.331915	0.102287	0.27981	0.409836	0.37037	0.104726	0.249914	0.220441	0.116575
77	2022	8	27	1343	gon	1	0	female	121	mid	25	3	54	0.150298	52	29	31	162.664	170	69	101	0.160916	56	29	27	441.5	160	69	91	spatial	0.677419	0.634043	0.217916	0.455105	0.639344	0.703704	0.204182	0.382124	0.477176	0.39092
77	2022	8	27	1343	gon	2	1	female	121	mid	25	3	54	0.150298	52	29	31	162.664	170	69	101	0.160916	56	29	27	441.5	160	69	91	spatial	0.677419	0.634043	0.217916	0.455105	0.639344	0.703704	0.204182	0.382124	0.477176	0.39092
77	2022	8	27	1343	gon	3	0	female	121	mid	25	3	54	0.150298	52	29	31	162.664	170	69	101	0.160916	56	29	27	441.5	160	69	91	spatial	0.677419	0.634043	0.217916	0.455105	0.639344	0.703704	0.204182	0.382124	0.477176	0.39092
77	2022	8	27	1343	gon	4	0	female	121	mid	25	3	54	0.150298	52	29	31	162.664	170	69	101	0.160916	56	29	27	441.5	160	69	91	spatial	0.677419	0.634043	0.217916	0.455105	0.639344	0.703704	0.204182	0.382124	0.477176	0.39092
77	2022	8	27	1343	gon	5	0	female	121	mid	25	3	54	0.150298	52	29	31	162.664	170	69	101	0.160916	56	29	27	441.5	160	69	91	spatial	0.677419	0.634043	0.217916	0.455105	0.639344	0.703704	0.204182	0.382124	0.477176	0.39092
77	2022	8	27	1343	gon	6	0	female	121	mid	25	3	54	0.150298	52	29	31	162.664	170	69	101	0.160916	56	29	27	441.5	160	69	91	spatial	0.677419	0.634043	0.217916	0.455105	0.639344	0.703704	0.204182	0.382124	0.477176	0.39092
78	2022	8	27	1308	meme	1	1	female	35	high	-	1	109	0.394064	64	49	38	285.35	149	87	62	0.396321	81	46	35	623.75	143	84	59	spatial	0.870968	0.544681	0.220616	0.805709	0.819672	0.613757	0.297217	0.660923	0.822917	0.840553
78	2022	8	27	1308	meme	2	1	female	35	high	-	1	109	0.394064	64	49	38	285.35	149	87	62	0.396321	81	46	35	623.75	143	84	59	spatial	0.870968	0.544681	0.220616	0.805709	0.819672	0.613757	0.297217	0.660923	0.822917	0.840553
78	2022	8	27	1308	meme	3	0	female	35	high	-	1	109	0.394064	64	49	38	285.35	149	87	62	0.396321	81	46	35	623.75	143	84	59	spatial	0.870968	0.544681	0.220616	0.805709	0.819672	0.613757	0.297217	0.660923	0.822917	0.840553
78	2022	8	27	1308	meme	4	0	female	35	high	-	1	109	0.394064	64	49	38	285.35	149	87	62	0.396321	81	46	35	623.75	143	84	59	spatial	0.870968	0.544681	0.220616	0.805709	0.819672	0.613757	0.297217	0.660923	0.822917	0.840553
78	2022	8	27	1308	meme	5	0	female	35	high	-	1	109	0.394064	64	49	38	285.35	149	87	62	0.396321	81	46	35	623.75	143	84	59	spatial	0.870968	0.544681	0.220616	0.805709	0.819672	0.613757	0.297217	0.660923	0.822917	0.840553
78	2022	8	27	1308	meme	6	0	female	35	high	-	1	109	0.394064	64	49	38	285.35	149	87	62	0.396321	81	46	35	623.75	143	84	59	spatial	0.870968	0.544681	0.220616	0.805709	0.819672	0.613757	0.297217	0.660923	0.822917	0.840553
79	2022	8	30	1530	tony	1	0	female	79	mid	-	1	198	0.0554549	24	21	11	37.8486	62	41	21	0.0549239	31	20	11	270.75	61	40	21	spatial	0.225806	0.174468	0.113723	0.0984167	0.229508	0.179894	0.106372	0.0918357	0.565851	0.448231
79	2022	8	30	1530	tony	2	0	female	79	mid	-	1	198	0.0554549	24	21	11	37.8486	62	41	21	0.0549239	31	20	11	270.75	61	40	21	spatial	0.225806	0.174468	0.113723	0.0984167	0.229508	0.179894	0.106372	0.0918357	0.565851	0.448231
79	2022	8	30	1530	tony	3	0	female	79	mid	-	1	198	0.0554549	24	21	11	37.8486	62	41	21	0.0549239	31	20	11	270.75	61	40	21	spatial	0.225806	0.174468	0.113723	0.0984167	0.229508	0.179894	0.106372	0.0918357	0.565851	0.448231
80	2022	9	2	1347	kaki	1	1	female	147	low	-	1	72	0.0375636	23	9	16	38.5459	56	26	30	0.0357799	23	9	14	39	54	26	28	spatial	0.209677	0.148936	0.0136595	0.100409	0.196721	0.142857	0.0148197	0.0684503	0.284695	0.223483
80	2022	9	2	1347	kaki	2	0	female	147	low	-	1	72	0.0375636	23	9	16	38.5459	56	26	30	0.0357799	23	9	14	39	54	26	28	spatial	0.209677	0.148936	0.0136595	0.100409	0.196721	0.142857	0.0148197	0.0684503	0.284695	0.223483
80	2022	9	2	1347	kaki	3	0	female	147	low	-	1	72	0.0375636	23	9	16	38.5459	56	26	30	0.0357799	23	9	14	39	54	26	28	spatial	0.209677	0.148936	0.0136595	0.100409	0.196721	0.142857	0.0148197	0.0684503	0.284695	0.223483
80	2022	9	2	1347	kaki	4	1	female	147	low	-	1	72	0.0375636	23	9	16	38.5459	56	26	30	0.0357799	23	9	14	39	54	26	28	spatial	0.209677	0.148936	0.0136595	0.100409	0.196721	0.142857	0.0148197	0.0684503	0.284695	0.223483
80	2022	9	2	1347	kaki	5	0	female	147	low	-	1	72	0.0375636	23	9	16	38.5459	56	26	30	0.0357799	23	9	14	39	54	26	28	spatial	0.209677	0.148936	0.0136595	0.100409	0.196721	0.142857	0.0148197	0.0684503	0.284695	0.223483
80	2022	9	2	1347	kaki	6	0	female	147	low	-	1	72	0.0375636	23	9	16	38.5459	56	26	30	0.0357799	23	9	14	39	54	26	28	spatial	0.209677	0.148936	0.0136595	0.100409	0.196721	0.142857	0.0148197	0.0684503	0.284695	0.223483
81	2022	9	5	1325	echan	1	1	female	55	mid	13	1	37	0.154584	29	15	19	57.6206	81	35	46	0.146947	30	14	16	0	76	34	42	spatial	0.306452	0.255319	0.0466963	0.15492	0.278689	0.259259	0.03425	0.113653	0.577783	0.471113
81	2022	9	5	1325	echan	2	1	female	55	mid	13	1	37	0.154584	29	15	19	57.6206	81	35	46	0.146947	30	14	16	0	76	34	42	spatial	0.306452	0.255319	0.0466963	0.15492	0.278689	0.259259	0.03425	0.113653	0.577783	0.471113
81	2022	9	5	1325	echan	3	1	female	55	mid	13	1	37	0.154584	29	15	19	57.6206	81	35	46	0.146947	30	14	16	0	76	34	42	spatial	0.306452	0.255319	0.0466963	0.15492	0.278689	0.259259	0.03425	0.113653	0.577783	0.471113
81	2022	9	5	1325	echan	4	1	female	55	mid	13	1	37	0.154584	29	15	19	57.6206	81	35	46	0.146947	30	14	16	0	76	34	42	spatial	0.306452	0.255319	0.0466963	0.15492	0.278689	0.259259	0.03425	0.113653	0.577783	0.471113
81	2022	9	5	1325	echan	5	1	female	55	mid	13	1	37	0.154584	29	15	19	57.6206	81	35	46	0.146947	30	14	16	0	76	34	42	spatial	0.306452	0.255319	0.0466963	0.15492	0.278689	0.259259	0.03425	0.113653	0.577783	0.471113
81	2022	9	5	1325	echan	6	0	female	55	mid	13	1	37	0.154584	29	15	19	57.6206	81	35	46	0.146947	30	14	16	0	76	34	42	spatial	0.306452	0.255319	0.0466963	0.15492	0.278689	0.259259	0.03425	0.113653	0.577783	0.471113
-	-	-	-	-	cris	1	1	male	9	mid	-	2	26	0.125806	40	32	12	103.77	82	66	16	0.271863	6	5	1	19	11	10	1	transp	0.483871	0.259574	0.154701	0.286802	0.461538	0.215686	0.122977	0.268764	0.63526	0.617536
-	-	-	-	-	cris	2	0	male	9	mid	-	2	26	0.125806	40	32	12	103.77	82	66	16	0.271863	6	5	1	19	11	10	1	transp	0.483871	0.259574	0.154701	0.286802	0.461538	0.215686	0.122977	0.268764	0.63526	0.617536
-	-	-	-	-	cris	3	1	male	9	mid	-	2	26	0.125806	40	32	12	103.77	82	66	16	0.271863	6	5	1	19	11	10	1	transp	0.483871	0.259574	0.154701	0.286802	0.461538	0.215686	0.122977	0.268764	0.63526	0.617536
-	-	-	-	-	cris	4	1	male	9	mid	-	2	26	0.125806	40	32	12	103.77	82	66	16	0.271863	6	5	1	19	11	10	1	transp	0.483871	0.259574	0.154701	0.286802	0.461538	0.215686	0.122977	0.268764	0.63526	0.617536
-	-	-	-	-	cris	5	0	male	9	mid	-	2	26	0.125806	40	32	12	103.77	82	66	16	0.271863	6	5	1	19	11	10	1	transp	0.483871	0.259574	0.154701	0.286802	0.461538	0.215686	0.122977	0.268764	0.63526	0.617536
-	-	-	-	-	cris	6	0	male	9	mid	-	2	26	0.125806	40	32	12	103.77	82	66	16	0.271863	6	5	1	19	11	10	1	transp	0.483871	0.259574	0.154701	0.286802	0.461538	0.215686	0.122977	0.268764	0.63526	0.617536
-	-	-	-	-	princess.05.12	1	1	female	9	high	10	1	152	0.465833	40	15	36	66.6961	86	57	29	0.469928	49	15	34	391	127	57	70	transp	0.483871	0.46383	0.068615	0.180855	0.47541	0.529101	0.111642	0.128604	0.758416	0.701075
-	-	-	-	-	princess.05.12	2	0	female	9	high	10	1	152	0.465833	40	15	36	66.6961	86	57	29	0.469928	49	15	34	391	127	57	70	transp	0.483871	0.46383	0.068615	0.180855	0.47541	0.529101	0.111642	0.128604	0.758416	0.701075
-	-	-	-	-	princess.05.12	3	1	female	9	high	10	1	152	0.465833	40	15	36	66.6961	86	57	29	0.469928	49	15	34	391	127	57	70	transp	0.483871	0.46383	0.068615	0.180855	0.47541	0.529101	0.111642	0.128604	0.758416	0.701075
-	-	-	-	-	princess.05.12	4	1	female	9	high	10	1	152	0.465833	40	15	36	66.6961	86	57	29	0.469928	49	15	34	391	127	57	70	transp	0.483871	0.46383	0.068615	0.180855	0.47541	0.529101	0.111642	0.128604	0.758416	0.701075
-	-	-	-	-	princess.05.12	5	0	female	9	high	10	1	152	0.465833	40	15	36	66.6961	86	57	29	0.469928	49	15	34	391	127	57	70	transp	0.483871	0.46383	0.068615	0.180855	0.47541	0.529101	0.111642	0.128604	0.758416	0.701075
-	-	-	-	-	princess.05.12	6	1	female	9	high	10	1	152	0.465833	40	15	36	66.6961	86	57	29	0.469928	49	15	34	391	127	57	70	transp	0.483871	0.46383	0.068615	0.180855	0.47541	0.529101	0.111642	0.128604	0.758416	0.701075
-	-	-	-	-	tora	1	0	male	20	low	-	1	199	0.0834711	26	19	9	40.8615	44	33	11	0.112083	4	1	3	16	5	1	4	transp	0.258065	0.0978723	0	0.107027	0.307692	0.0980392	0.10356	0.324676	0.322322	0.541311
-	-	-	-	-	tora	2	0	male	20	low	-	1	199	0.0834711	26	19	9	40.8615	44	33	11	0.112083	4	1	3	16	5	1	4	transp	0.258065	0.0978723	0	0.107027	0.307692	0.0980392	0.10356	0.324676	0.322322	0.541311
-	-	-	-	-	tora	3	0	male	20	low	-	1	199	0.0834711	26	19	9	40.8615	44	33	11	0.112083	4	1	3	16	5	1	4	transp	0.258065	0.0978723	0	0.107027	0.307692	0.0980392	0.10356	0.324676	0.322322	0.541311
-	-	-	-	-	tora	4	0	male	20	low	-	1	199	0.0834711	26	19	9	40.8615	44	33	11	0.112083	4	1	3	16	5	1	4	transp	0.258065	0.0978723	0	0.107027	0.307692	0.0980392	0.10356	0.324676	0.322322	0.541311
-	-	-	-	-	tora	5	1	male	20	low	-	1	199	0.0834711	26	19	9	40.8615	44	33	11	0.112083	4	1	3	16	5	1	4	transp	0.258065	0.0978723	0	0.107027	0.307692	0.0980392	0.10356	0.324676	0.322322	0.541311
-	-	-	-	-	tora	6	0	male	20	low	-	1	199	0.0834711	26	19	9	40.8615	44	33	11	0.112083	4	1	3	16	5	1	4	transp	0.258065	0.0978723	0	0.107027	0.307692	0.0980392	0.10356	0.324676	0.322322	0.541311
-	-	-	-	-	kirei.s	1	0	female	14	high	14	1	79	0.675035	41	25	31	59.6653	159	55	104	0.598361	46	21	25	120	141	49	92	transp	0.5	0.66383	0.090216	0.160763	0.42623	0.603175	0.0326033	0.0795	0.65828	0.493052
-	-	-	-	-	kirei.s	2	1	female	14	high	14	1	79	0.675035	41	25	31	59.6653	159	55	104	0.598361	46	21	25	120	141	49	92	transp	0.5	0.66383	0.090216	0.160763	0.42623	0.603175	0.0326033	0.0795	0.65828	0.493052
-	-	-	-	-	kirei.s	3	0	female	14	high	14	1	79	0.675035	41	25	31	59.6653	159	55	104	0.598361	46	21	25	120	141	49	92	transp	0.5	0.66383	0.090216	0.160763	0.42623	0.603175	0.0326033	0.0795	0.65828	0.493052
-	-	-	-	-	kirei.s	4	0	female	14	high	14	1	79	0.675035	41	25	31	59.6653	159	55	104	0.598361	46	21	25	120	141	49	92	transp	0.5	0.66383	0.090216	0.160763	0.42623	0.603175	0.0326033	0.0795	0.65828	0.493052
-	-	-	-	-	kirei.s	5	1	female	14	high	14	1	79	0.675035	41	25	31	59.6653	159	55	104	0.598361	46	21	25	120	141	49	92	transp	0.5	0.66383	0.090216	0.160763	0.42623	0.603175	0.0326033	0.0795	0.65828	0.493052
-	-	-	-	-	kirei.s	6	0	female	14	high	14	1	79	0.675035	41	25	31	59.6653	159	55	104	0.598361	46	21	25	120	141	49	92	transp	0.5	0.66383	0.090216	0.160763	0.42623	0.603175	0.0326033	0.0795	0.65828	0.493052
-	-	-	-	-	Monday	1	0	female	28	high	29	3	119	0.768262	51	36	28	123.741	202	137	65	0.792507	62	35	27	1464	200	136	64	transp	0.66129	0.770213	0.499682	0.343874	0.655738	0.915344	0.545694	0.318499	0.93342	0.918379
-	-	-	-	-	Monday	2	0	female	28	high	29	3	119	0.768262	51	36	28	123.741	202	137	65	0.792507	62	35	27	1464	200	136	64	transp	0.66129	0.770213	0.499682	0.343874	0.655738	0.915344	0.545694	0.318499	0.93342	0.918379
-	-	-	-	-	Monday	3	1	female	28	high	29	3	119	0.768262	51	36	28	123.741	202	137	65	0.792507	62	35	27	1464	200	136	64	transp	0.66129	0.770213	0.499682	0.343874	0.655738	0.915344	0.545694	0.318499	0.93342	0.918379
-	-	-	-	-	Monday	4	0	female	28	high	29	3	119	0.768262	51	36	28	123.741	202	137	65	0.792507	62	35	27	1464	200	136	64	transp	0.66129	0.770213	0.499682	0.343874	0.655738	0.915344	0.545694	0.318499	0.93342	0.918379
-	-	-	-	-	Monday	5	0	female	28	high	29	3	119	0.768262	51	36	28	123.741	202	137	65	0.792507	62	35	27	1464	200	136	64	transp	0.66129	0.770213	0.499682	0.343874	0.655738	0.915344	0.545694	0.318499	0.93342	0.918379
-	-	-	-	-	Monday	6	1	female	28	high	29	3	119	0.768262	51	36	28	123.741	202	137	65	0.792507	62	35	27	1464	200	136	64	transp	0.66129	0.770213	0.499682	0.343874	0.655738	0.915344	0.545694	0.318499	0.93342	0.918379
-	-	-	-	-	manta	1	1	male	22	low	15	1	101	0.0555237	22	22	2	32.6972	31	29	2	0.00199018	2	2	0	0.5	2	2	0	transp	0.193548	0.0425532	0	0.0836954	0.153846	0.0392157	0.00323625	0.0134095	0.30359	0.221164
-	-	-	-	-	manta	2	0	male	22	low	15	1	101	0.0555237	22	22	2	32.6972	31	29	2	0.00199018	2	2	0	0.5	2	2	0	transp	0.193548	0.0425532	0	0.0836954	0.153846	0.0392157	0.00323625	0.0134095	0.30359	0.221164
-	-	-	-	-	manta	3	0	male	22	low	15	1	101	0.0555237	22	22	2	32.6972	31	29	2	0.00199018	2	2	0	0.5	2	2	0	transp	0.193548	0.0425532	0	0.0836954	0.153846	0.0392157	0.00323625	0.0134095	0.30359	0.221164
-	-	-	-	-	manta	4	0	male	22	low	15	1	101	0.0555237	22	22	2	32.6972	31	29	2	0.00199018	2	2	0	0.5	2	2	0	transp	0.193548	0.0425532	0	0.0836954	0.153846	0.0392157	0.00323625	0.0134095	0.30359	0.221164
-	-	-	-	-	manta	5	0	male	22	low	15	1	101	0.0555237	22	22	2	32.6972	31	29	2	0.00199018	2	2	0	0.5	2	2	0	transp	0.193548	0.0425532	0	0.0836954	0.153846	0.0392157	0.00323625	0.0134095	0.30359	0.221164
-	-	-	-	-	manta	6	0	male	22	low	15	1	101	0.0555237	22	22	2	32.6972	31	29	2	0.00199018	2	2	0	0.5	2	2	0	transp	0.193548	0.0425532	0	0.0836954	0.153846	0.0392157	0.00323625	0.0134095	0.30359	0.221164
-	-	-	-	-	bakuren	1	0	male	15	mid	-	1	14	0.114603	31	26	10	63.124	62	45	17	0.258891	6	2	4	17	12	3	9	transp	0.33871	0.174468	0.0362135	0.170647	0.461538	0.235294	0.110032	0.0763313	0.40811	0.51782
-	-	-	-	-	bakuren	2	0	male	15	mid	-	1	14	0.114603	31	26	10	63.124	62	45	17	0.258891	6	2	4	17	12	3	9	transp	0.33871	0.174468	0.0362135	0.170647	0.461538	0.235294	0.110032	0.0763313	0.40811	0.51782
-	-	-	-	-	bakuren	3	0	male	15	mid	-	1	14	0.114603	31	26	10	63.124	62	45	17	0.258891	6	2	4	17	12	3	9	transp	0.33871	0.174468	0.0362135	0.170647	0.461538	0.235294	0.110032	0.0763313	0.40811	0.51782
-	-	-	-	-	bakuren	4	0	male	15	mid	-	1	14	0.114603	31	26	10	63.124	62	45	17	0.258891	6	2	4	17	12	3	9	transp	0.33871	0.174468	0.0362135	0.170647	0.461538	0.235294	0.110032	0.0763313	0.40811	0.51782
-	-	-	-	-	bakuren	5	0	male	15	mid	-	1	14	0.114603	31	26	10	63.124	62	45	17	0.258891	6	2	4	17	12	3	9	transp	0.33871	0.174468	0.0362135	0.170647	0.461538	0.235294	0.110032	0.0763313	0.40811	0.51782
-	-	-	-	-	bakuren	6	1	male	15	mid	-	1	14	0.114603	31	26	10	63.124	62	45	17	0.258891	6	2	4	17	12	3	9	transp	0.33871	0.174468	0.0362135	0.170647	0.461538	0.235294	0.110032	0.0763313	0.40811	0.51782
-	-	-	-	-	oil	1	1	female	34	high	17	1	135	0.293592	47	33	25	128.992	122	77	45	0.299855	51	31	20	131	110	72	38	transp	0.596774	0.429787	0.0565438	0.358879	0.52459	0.439153	0.048411	0.242231	0.514133	0.426184
-	-	-	-	-	oil	2	0	female	34	high	17	1	135	0.293592	47	33	25	128.992	122	77	45	0.299855	51	31	20	131	110	72	38	transp	0.596774	0.429787	0.0565438	0.358879	0.52459	0.439153	0.048411	0.242231	0.514133	0.426184
-	-	-	-	-	oil	3	0	female	34	high	17	1	135	0.293592	47	33	25	128.992	122	77	45	0.299855	51	31	20	131	110	72	38	transp	0.596774	0.429787	0.0565438	0.358879	0.52459	0.439153	0.048411	0.242231	0.514133	0.426184
-	-	-	-	-	oil	4	0	female	34	high	17	1	135	0.293592	47	33	25	128.992	122	77	45	0.299855	51	31	20	131	110	72	38	transp	0.596774	0.429787	0.0565438	0.358879	0.52459	0.439153	0.048411	0.242231	0.514133	0.426184
-	-	-	-	-	oil	5	0	female	34	high	17	1	135	0.293592	47	33	25	128.992	122	77	45	0.299855	51	31	20	131	110	72	38	transp	0.596774	0.429787	0.0565438	0.358879	0.52459	0.439153	0.048411	0.242231	0.514133	0.426184
-	-	-	-	-	oil	6	1	female	34	high	17	1	135	0.293592	47	33	25	128.992	122	77	45	0.299855	51	31	20	131	110	72	38	transp	0.596774	0.429787	0.0565438	0.358879	0.52459	0.439153	0.048411	0.242231	0.514133	0.426184
-	-	-	-	-	tat02.12	1	0	female	52	mid	10	1	187	0.123664	25	11	16	34.8434	112	60	52	0.121032	24	11	13	12	83	60	23	transp	0.241935	0.289362	0.00285896	0.0898285	0.213115	0.296296	0.00296394	0.0476865	0.331253	0.230906
-	-	-	-	-	tat02.12	2	0	female	52	mid	10	1	187	0.123664	25	11	16	34.8434	112	60	52	0.121032	24	11	13	12	83	60	23	transp	0.241935	0.289362	0.00285896	0.0898285	0.213115	0.296296	0.00296394	0.0476865	0.331253	0.230906
-	-	-	-	-	tat02.12	3	0	female	52	mid	10	1	187	0.123664	25	11	16	34.8434	112	60	52	0.121032	24	11	13	12	83	60	23	transp	0.241935	0.289362	0.00285896	0.0898285	0.213115	0.296296	0.00296394	0.0476865	0.331253	0.230906
-	-	-	-	-	tat02.12	4	1	female	52	mid	10	1	187	0.123664	25	11	16	34.8434	112	60	52	0.121032	24	11	13	12	83	60	23	transp	0.241935	0.289362	0.00285896	0.0898285	0.213115	0.296296	0.00296394	0.0476865	0.331253	0.230906
-	-	-	-	-	tat02.12	5	0	female	52	mid	10	1	187	0.123664	25	11	16	34.8434	112	60	52	0.121032	24	11	13	12	83	60	23	transp	0.241935	0.289362	0.00285896	0.0898285	0.213115	0.296296	0.00296394	0.0476865	0.331253	0.230906
-	-	-	-	-	tat02.12	6	1	female	52	mid	10	1	187	0.123664	25	11	16	34.8434	112	60	52	0.121032	24	11	13	12	83	60	23	transp	0.241935	0.289362	0.00285896	0.0898285	0.213115	0.296296	0.00296394	0.0476865	0.331253	0.230906
-	-	-	-	-	momo	1	1	female	12	high	19	1	117	0.405068	49	29	34	111.382	122	68	54	0.366336	51	24	27	23	96	59	37	transp	0.629032	0.429787	0.0463787	0.308555	0.508197	0.365079	0.00098798	0.16097	0.732318	0.679279
-	-	-	-	-	momo	2	0	female	12	high	19	1	117	0.405068	49	29	34	111.382	122	68	54	0.366336	51	24	27	23	96	59	37	transp	0.629032	0.429787	0.0463787	0.308555	0.508197	0.365079	0.00098798	0.16097	0.732318	0.679279
-	-	-	-	-	momo	3	1	female	12	high	19	1	117	0.405068	49	29	34	111.382	122	68	54	0.366336	51	24	27	23	96	59	37	transp	0.629032	0.429787	0.0463787	0.308555	0.508197	0.365079	0.00098798	0.16097	0.732318	0.679279
-	-	-	-	-	momo	4	1	female	12	high	19	1	117	0.405068	49	29	34	111.382	122	68	54	0.366336	51	24	27	23	96	59	37	transp	0.629032	0.429787	0.0463787	0.308555	0.508197	0.365079	0.00098798	0.16097	0.732318	0.679279
-	-	-	-	-	momo	5	0	female	12	high	19	1	117	0.405068	49	29	34	111.382	122	68	54	0.366336	51	24	27	23	96	59	37	transp	0.629032	0.429787	0.0463787	0.308555	0.508197	0.365079	0.00098798	0.16097	0.732318	0.679279
-	-	-	-	-	momo	6	0	female	12	high	19	1	117	0.405068	49	29	34	111.382	122	68	54	0.366336	51	24	27	23	96	59	37	transp	0.629032	0.429787	0.0463787	0.308555	0.508197	0.365079	0.00098798	0.16097	0.732318	0.679279
-	-	-	-	-	pac	1	1	male	19	low	-	1	137	0.0646661	28	25	6	48.5145	46	36	10	0.00199018	2	2	0	0.5	2	2	0	transp	0.290323	0.106383	0.00127065	0.128897	0.153846	0.0392157	0.00323625	0.0134095	0.327484	0.221164
-	-	-	-	-	pac	2	1	male	19	low	-	1	137	0.0646661	28	25	6	48.5145	46	36	10	0.00199018	2	2	0	0.5	2	2	0	transp	0.290323	0.106383	0.00127065	0.128897	0.153846	0.0392157	0.00323625	0.0134095	0.327484	0.221164
-	-	-	-	-	pac	3	0	male	19	low	-	1	137	0.0646661	28	25	6	48.5145	46	36	10	0.00199018	2	2	0	0.5	2	2	0	transp	0.290323	0.106383	0.00127065	0.128897	0.153846	0.0392157	0.00323625	0.0134095	0.327484	0.221164
-	-	-	-	-	pac	4	1	male	19	low	-	1	137	0.0646661	28	25	6	48.5145	46	36	10	0.00199018	2	2	0	0.5	2	2	0	transp	0.290323	0.106383	0.00127065	0.128897	0.153846	0.0392157	0.00323625	0.0134095	0.327484	0.221164
-	-	-	-	-	pac	5	0	male	19	low	-	1	137	0.0646661	28	25	6	48.5145	46	36	10	0.00199018	2	2	0	0.5	2	2	0	transp	0.290323	0.106383	0.00127065	0.128897	0.153846	0.0392157	0.00323625	0.0134095	0.327484	0.221164
-	-	-	-	-	pac	6	0	male	19	low	-	1	137	0.0646661	28	25	6	48.5145	46	36	10	0.00199018	2	2	0	0.5	2	2	0	transp	0.290323	0.106383	0.00127065	0.128897	0.153846	0.0392157	0.00323625	0.0134095	0.327484	0.221164
-	-	-	-	-	purico	1	0	female	1	high	21	2	156	0.995558	48	35	32	90.2345	232	125	107	0.826341	53	30	23	84.6667	175	104	71	transp	0.612903	0.897872	0.203621	0.248121	0.47541	0.783069	0.102091	0.0860689	0.849281	0.758665
-	-	-	-	-	purico	2	0	female	1	high	21	2	156	0.995558	48	35	32	90.2345	232	125	107	0.826341	53	30	23	84.6667	175	104	71	transp	0.612903	0.897872	0.203621	0.248121	0.47541	0.783069	0.102091	0.0860689	0.849281	0.758665
-	-	-	-	-	purico	3	0	female	1	high	21	2	156	0.995558	48	35	32	90.2345	232	125	107	0.826341	53	30	23	84.6667	175	104	71	transp	0.612903	0.897872	0.203621	0.248121	0.47541	0.783069	0.102091	0.0860689	0.849281	0.758665
-	-	-	-	-	purico	4	0	female	1	high	21	2	156	0.995558	48	35	32	90.2345	232	125	107	0.826341	53	30	23	84.6667	175	104	71	transp	0.612903	0.897872	0.203621	0.248121	0.47541	0.783069	0.102091	0.0860689	0.849281	0.758665
-	-	-	-	-	purico	5	1	female	1	high	21	2	156	0.995558	48	35	32	90.2345	232	125	107	0.826341	53	30	23	84.6667	175	104	71	transp	0.612903	0.897872	0.203621	0.248121	0.47541	0.783069	0.102091	0.0860689	0.849281	0.758665
-	-	-	-	-	purico	6	1	female	1	high	21	2	156	0.995558	48	35	32	90.2345	232	125	107	0.826341	53	30	23	84.6667	175	104	71	transp	0.612903	0.897872	0.203621	0.248121	0.47541	0.783069	0.102091	0.0860689	0.849281	0.758665
-	-	-	-	-	princess.12	1	1	female	5	high	10	1	154	0.616596	38	24	29	32.6967	74	49	25	0.569685	47	21	26	446	133	43	90	transp	0.451613	0.561702	0.263659	0.0836939	0.409836	0.560847	0.147868	0.0183024	0.894076	0.777316
-	-	-	-	-	princess.12	2	0	female	5	high	10	1	154	0.616596	38	24	29	32.6967	74	49	25	0.569685	47	21	26	446	133	43	90	transp	0.451613	0.561702	0.263659	0.0836939	0.409836	0.560847	0.147868	0.0183024	0.894076	0.777316
-	-	-	-	-	princess.12	3	1	female	5	high	10	1	154	0.616596	38	24	29	32.6967	74	49	25	0.569685	47	21	26	446	133	43	90	transp	0.451613	0.561702	0.263659	0.0836939	0.409836	0.560847	0.147868	0.0183024	0.894076	0.777316
-	-	-	-	-	princess.12	4	0	female	5	high	10	1	154	0.616596	38	24	29	32.6967	74	49	25	0.569685	47	21	26	446	133	43	90	transp	0.451613	0.561702	0.263659	0.0836939	0.409836	0.560847	0.147868	0.0183024	0.894076	0.777316
-	-	-	-	-	princess.12	5	0	female	5	high	10	1	154	0.616596	38	24	29	32.6967	74	49	25	0.569685	47	21	26	446	133	43	90	transp	0.451613	0.561702	0.263659	0.0836939	0.409836	0.560847	0.147868	0.0183024	0.894076	0.777316
-	-	-	-	-	princess.12	6	0	female	5	high	10	1	154	0.616596	38	24	29	32.6967	74	49	25	0.569685	47	21	26	446	133	43	90	transp	0.451613	0.561702	0.263659	0.0836939	0.409836	0.560847	0.147868	0.0183024	0.894076	0.777316
-	-	-	-	-	matsuco	1	0	female	3	high	13	1	107	0.688145	55	39	38	113.127	185	93	92	0.61027	67	35	32	288.167	156	87	69	transp	0.725806	0.697872	0.111499	0.313541	0.622951	0.68254	0.0867775	0.176151	0.753203	0.680511
-	-	-	-	-	matsuco	2	0	female	3	high	13	1	107	0.688145	55	39	38	113.127	185	93	92	0.61027	67	35	32	288.167	156	87	69	transp	0.725806	0.697872	0.111499	0.313541	0.622951	0.68254	0.0867775	0.176151	0.753203	0.680511
-	-	-	-	-	matsuco	3	1	female	3	high	13	1	107	0.688145	55	39	38	113.127	185	93	92	0.61027	67	35	32	288.167	156	87	69	transp	0.725806	0.697872	0.111499	0.313541	0.622951	0.68254	0.0867775	0.176151	0.753203	0.680511
-	-	-	-	-	matsuco	4	0	female	3	high	13	1	107	0.688145	55	39	38	113.127	185	93	92	0.61027	67	35	32	288.167	156	87	69	transp	0.725806	0.697872	0.111499	0.313541	0.622951	0.68254	0.0867775	0.176151	0.753203	0.680511
-	-	-	-	-	matsuco	5	1	female	3	high	13	1	107	0.688145	55	39	38	113.127	185	93	92	0.61027	67	35	32	288.167	156	87	69	transp	0.725806	0.697872	0.111499	0.313541	0.622951	0.68254	0.0867775	0.176151	0.753203	0.680511
-	-	-	-	-	matsuco	6	0	female	3	high	13	1	107	0.688145	55	39	38	113.127	185	93	92	0.61027	67	35	32	288.167	156	87	69	transp	0.725806	0.697872	0.111499	0.313541	0.622951	0.68254	0.0867775	0.176151	0.753203	0.680511
-	-	-	-	-	nimpsan	1	0	female	44	high	-	2	131	0.415906	52	35	35	123.293	159	64	95	0.400534	60	30	30	558	143	56	87	transp	0.677419	0.587234	0.185197	0.342595	0.590164	0.613757	0.22493	0.224524	0.695299	0.646048
-	-	-	-	-	nimpsan	2	1	female	44	high	-	2	131	0.415906	52	35	35	123.293	159	64	95	0.400534	60	30	30	558	143	56	87	transp	0.677419	0.587234	0.185197	0.342595	0.590164	0.613757	0.22493	0.224524	0.695299	0.646048
-	-	-	-	-	nimpsan	3	0	female	44	high	-	2	131	0.415906	52	35	35	123.293	159	64	95	0.400534	60	30	30	558	143	56	87	transp	0.677419	0.587234	0.185197	0.342595	0.590164	0.613757	0.22493	0.224524	0.695299	0.646048
-	-	-	-	-	nimpsan	4	0	female	44	high	-	2	131	0.415906	52	35	35	123.293	159	64	95	0.400534	60	30	30	558	143	56	87	transp	0.677419	0.587234	0.185197	0.342595	0.590164	0.613757	0.22493	0.224524	0.695299	0.646048
-	-	-	-	-	nimpsan	5	1	female	44	high	-	2	131	0.415906	52	35	35	123.293	159	64	95	0.400534	60	30	30	558	143	56	87	transp	0.677419	0.587234	0.185197	0.342595	0.590164	0.613757	0.22493	0.224524	0.695299	0.646048
-	-	-	-	-	nimpsan	6	0	female	44	high	-	2	131	0.415906	52	35	35	123.293	159	64	95	0.400534	60	30	30	558	143	56	87	transp	0.677419	0.587234	0.185197	0.342595	0.590164	0.613757	0.22493	0.224524	0.695299	0.646048
-	-	-	-	-	dandan	1	1	female	24	high	-	1	28	0.274876	42	29	20	72.3319	98	59	39	0.270142	43	27	16	49	91	57	34	transp	0.516129	0.32766	0.0114358	0.196961	0.442623	0.338624	0.00724518	0.10679	0.560921	0.328845
-	-	-	-	-	dandan	2	0	female	24	high	-	1	28	0.274876	42	29	20	72.3319	98	59	39	0.270142	43	27	16	49	91	57	34	transp	0.516129	0.32766	0.0114358	0.196961	0.442623	0.338624	0.00724518	0.10679	0.560921	0.328845
-	-	-	-	-	dandan	3	0	female	24	high	-	1	28	0.274876	42	29	20	72.3319	98	59	39	0.270142	43	27	16	49	91	57	34	transp	0.516129	0.32766	0.0114358	0.196961	0.442623	0.338624	0.00724518	0.10679	0.560921	0.328845
-	-	-	-	-	dandan	4	1	female	24	high	-	1	28	0.274876	42	29	20	72.3319	98	59	39	0.270142	43	27	16	49	91	57	34	transp	0.516129	0.32766	0.0114358	0.196961	0.442623	0.338624	0.00724518	0.10679	0.560921	0.328845
-	-	-	-	-	dandan	5	0	female	24	high	-	1	28	0.274876	42	29	20	72.3319	98	59	39	0.270142	43	27	16	49	91	57	34	transp	0.516129	0.32766	0.0114358	0.196961	0.442623	0.338624	0.00724518	0.10679	0.560921	0.328845
-	-	-	-	-	dandan	6	0	female	24	high	-	1	28	0.274876	42	29	20	72.3319	98	59	39	0.270142	43	27	16	49	91	57	34	transp	0.516129	0.32766	0.0114358	0.196961	0.442623	0.338624	0.00724518	0.10679	0.560921	0.328845
-	-	-	-	-	princess	1	0	female	6	high	22	2	150	0.887143	55	37	46	113.125	256	83	173	0.744427	71	33	38	1525.33	189	74	115	transp	0.725806	1	0.831639	0.313537	0.622951	0.857143	0.399144	0.181988	1	0.879548
-	-	-	-	-	princess	2	1	female	6	high	22	2	150	0.887143	55	37	46	113.125	256	83	173	0.744427	71	33	38	1525.33	189	74	115	transp	0.725806	1	0.831639	0.313537	0.622951	0.857143	0.399144	0.181988	1	0.879548
-	-	-	-	-	princess	3	1	female	6	high	22	2	150	0.887143	55	37	46	113.125	256	83	173	0.744427	71	33	38	1525.33	189	74	115	transp	0.725806	1	0.831639	0.313537	0.622951	0.857143	0.399144	0.181988	1	0.879548
-	-	-	-	-	princess	4	0	female	6	high	22	2	150	0.887143	55	37	46	113.125	256	83	173	0.744427	71	33	38	1525.33	189	74	115	transp	0.725806	1	0.831639	0.313537	0.622951	0.857143	0.399144	0.181988	1	0.879548
-	-	-	-	-	princess	5	1	female	6	high	22	2	150	0.887143	55	37	46	113.125	256	83	173	0.744427	71	33	38	1525.33	189	74	115	transp	0.725806	1	0.831639	0.313537	0.622951	0.857143	0.399144	0.181988	1	0.879548
-	-	-	-	-	princess	6	0	female	6	high	22	2	150	0.887143	55	37	46	113.125	256	83	173	0.744427	71	33	38	1525.33	189	74	115	transp	0.725806	1	0.831639	0.313537	0.622951	0.857143	0.399144	0.181988	1	0.879548
-	-	-	-	-	Monday.02	1	0	female	25	high	20	2	120	0.923126	58	33	44	168.409	144	93	51	0.701554	65	28	37	596	182	71	111	transp	0.774194	0.974468	0.38723	0.471524	0.672131	0.820106	0.208464	0.327462	0.795236	0.741638
-	-	-	-	-	Monday.02	2	0	female	25	high	20	2	120	0.923126	58	33	44	168.409	144	93	51	0.701554	65	28	37	596	182	71	111	transp	0.774194	0.974468	0.38723	0.471524	0.672131	0.820106	0.208464	0.327462	0.795236	0.741638
-	-	-	-	-	Monday.02	3	1	female	25	high	20	2	120	0.923126	58	33	44	168.409	144	93	51	0.701554	65	28	37	596	182	71	111	transp	0.774194	0.974468	0.38723	0.471524	0.672131	0.820106	0.208464	0.327462	0.795236	0.741638
-	-	-	-	-	Monday.02	4	0	female	25	high	20	2	120	0.923126	58	33	44	168.409	144	93	51	0.701554	65	28	37	596	182	71	111	transp	0.774194	0.974468	0.38723	0.471524	0.672131	0.820106	0.208464	0.327462	0.795236	0.741638
-	-	-	-	-	Monday.02	5	0	female	25	high	20	2	120	0.923126	58	33	44	168.409	144	93	51	0.701554	65	28	37	596	182	71	111	transp	0.774194	0.974468	0.38723	0.471524	0.672131	0.820106	0.208464	0.327462	0.795236	0.741638
-	-	-	-	-	Monday.02	6	1	female	25	high	20	2	120	0.923126	58	33	44	168.409	144	93	51	0.701554	65	28	37	596	182	71	111	transp	0.774194	0.974468	0.38723	0.471524	0.672131	0.820106	0.208464	0.327462	0.795236	0.741638
-	-	-	-	-	peace	1	0	female	26	high	13	1	140	0.708322	66	36	51	293.872	210	89	121	0.615176	77	32	45	644.5	190	84	106	transp	0.903226	0.804255	0.426779	0.830063	0.836066	0.862434	0.23234	0.671637	0.774111	0.720492
-	-	-	-	-	peace	2	1	female	26	high	13	1	140	0.708322	66	36	51	293.872	210	89	121	0.615176	77	32	45	644.5	190	84	106	transp	0.903226	0.804255	0.426779	0.830063	0.836066	0.862434	0.23234	0.671637	0.774111	0.720492
-	-	-	-	-	peace	3	0	female	26	high	13	1	140	0.708322	66	36	51	293.872	210	89	121	0.615176	77	32	45	644.5	190	84	106	transp	0.903226	0.804255	0.426779	0.830063	0.836066	0.862434	0.23234	0.671637	0.774111	0.720492
-	-	-	-	-	peace	4	0	female	26	high	13	1	140	0.708322	66	36	51	293.872	210	89	121	0.615176	77	32	45	644.5	190	84	106	transp	0.903226	0.804255	0.426779	0.830063	0.836066	0.862434	0.23234	0.671637	0.774111	0.720492
-	-	-	-	-	peace	5	0	female	26	high	13	1	140	0.708322	66	36	51	293.872	210	89	121	0.615176	77	32	45	644.5	190	84	106	transp	0.903226	0.804255	0.426779	0.830063	0.836066	0.862434	0.23234	0.671637	0.774111	0.720492
-	-	-	-	-	peace	6	1	female	26	high	13	1	140	0.708322	66	36	51	293.872	210	89	121	0.615176	77	32	45	644.5	190	84	106	transp	0.903226	0.804255	0.426779	0.830063	0.836066	0.862434	0.23234	0.671637	0.774111	0.720492
-	-	-	-	-	Sunday	1	0	female	21	high	29	3	179	0.594719	60	55	15	228.047	171	131	40	0.621405	68	54	14	374	169	130	39	transp	0.806452	0.638298	0.089263	0.641952	0.803279	0.751323	0.139799	0.5906	0.798887	0.745201
-	-	-	-	-	Sunday	2	0	female	21	high	29	3	179	0.594719	60	55	15	228.047	171	131	40	0.621405	68	54	14	374	169	130	39	transp	0.806452	0.638298	0.089263	0.641952	0.803279	0.751323	0.139799	0.5906	0.798887	0.745201
-	-	-	-	-	Sunday	3	0	female	21	high	29	3	179	0.594719	60	55	15	228.047	171	131	40	0.621405	68	54	14	374	169	130	39	transp	0.806452	0.638298	0.089263	0.641952	0.803279	0.751323	0.139799	0.5906	0.798887	0.745201
-	-	-	-	-	Sunday	4	0	female	21	high	29	3	179	0.594719	60	55	15	228.047	171	131	40	0.621405	68	54	14	374	169	130	39	transp	0.806452	0.638298	0.089263	0.641952	0.803279	0.751323	0.139799	0.5906	0.798887	0.745201
-	-	-	-	-	Sunday	5	1	female	21	high	29	3	179	0.594719	60	55	15	228.047	171	131	40	0.621405	68	54	14	374	169	130	39	transp	0.806452	0.638298	0.089263	0.641952	0.803279	0.751323	0.139799	0.5906	0.798887	0.745201
-	-	-	-	-	Sunday	6	0	female	21	high	29	3	179	0.594719	60	55	15	228.047	171	131	40	0.621405	68	54	14	374	169	130	39	transp	0.806452	0.638298	0.089263	0.641952	0.803279	0.751323	0.139799	0.5906	0.798887	0.745201
-	-	-	-	-	purico.09	1	1	female	2	high	13	1	158	0.897753	54	35	40	124.541	169	105	64	0.841285	70	34	36	80	185	104	81	transp	0.709677	0.744681	0.174396	0.34616	0.672131	0.835979	0.165981	0.267979	0.850385	0.795405
-	-	-	-	-	purico.09	2	0	female	2	high	13	1	158	0.897753	54	35	40	124.541	169	105	64	0.841285	70	34	36	80	185	104	81	transp	0.709677	0.744681	0.174396	0.34616	0.672131	0.835979	0.165981	0.267979	0.850385	0.795405
-	-	-	-	-	purico.09	3	0	female	2	high	13	1	158	0.897753	54	35	40	124.541	169	105	64	0.841285	70	34	36	80	185	104	81	transp	0.709677	0.744681	0.174396	0.34616	0.672131	0.835979	0.165981	0.267979	0.850385	0.795405
-	-	-	-	-	purico.09	4	1	female	2	high	13	1	158	0.897753	54	35	40	124.541	169	105	64	0.841285	70	34	36	80	185	104	81	transp	0.709677	0.744681	0.174396	0.34616	0.672131	0.835979	0.165981	0.267979	0.850385	0.795405
-	-	-	-	-	purico.09	5	0	female	2	high	13	1	158	0.897753	54	35	40	124.541	169	105	64	0.841285	70	34	36	80	185	104	81	transp	0.709677	0.744681	0.174396	0.34616	0.672131	0.835979	0.165981	0.267979	0.850385	0.795405
-	-	-	-	-	purico.09	6	0	female	2	high	13	1	158	0.897753	54	35	40	124.541	169	105	64	0.841285	70	34	36	80	185	104	81	transp	0.709677	0.744681	0.174396	0.34616	0.672131	0.835979	0.165981	0.267979	0.850385	0.795405
-	-	-	-	-	paco.e	1	0	female	106	mid	19	1	138	0.0181053	16	13	5	15.1435	98	22	76	0.0186683	17	12	5	29	36	21	15	transp	0.0967742	0.0680851	0.00635324	0.0335317	0.0983607	0.047619	0.00790384	0.017063	0.377421	0.296375
-	-	-	-	-	paco.e	2	1	female	106	mid	19	1	138	0.0181053	16	13	5	15.1435	98	22	76	0.0186683	17	12	5	29	36	21	15	transp	0.0967742	0.0680851	0.00635324	0.0335317	0.0983607	0.047619	0.00790384	0.017063	0.377421	0.296375
-	-	-	-	-	paco.e	3	0	female	106	mid	19	1	138	0.0181053	16	13	5	15.1435	98	22	76	0.0186683	17	12	5	29	36	21	15	transp	0.0967742	0.0680851	0.00635324	0.0335317	0.0983607	0.047619	0.00790384	0.017063	0.377421	0.296375
-	-	-	-	-	paco.e	4	0	female	106	mid	19	1	138	0.0181053	16	13	5	15.1435	98	22	76	0.0186683	17	12	5	29	36	21	15	transp	0.0967742	0.0680851	0.00635324	0.0335317	0.0983607	0.047619	0.00790384	0.017063	0.377421	0.296375
-	-	-	-	-	paco.e	5	1	female	106	mid	19	1	138	0.0181053	16	13	5	15.1435	98	22	76	0.0186683	17	12	5	29	36	21	15	transp	0.0967742	0.0680851	0.00635324	0.0335317	0.0983607	0.047619	0.00790384	0.017063	0.377421	0.296375
-	-	-	-	-	paco.e	6	1	female	106	mid	19	1	138	0.0181053	16	13	5	15.1435	98	22	76	0.0186683	17	12	5	29	36	21	15	transp	0.0967742	0.0680851	0.00635324	0.0335317	0.0983607	0.047619	0.00790384	0.017063	0.377421	0.296375
-	-	-	-	-	mabo	1	0	female	54	mid	-	1	93	0.150914	18	5	17	9.15745	78	54	24	0.153478	21	4	17	14	73	49	24	transp	0.129032	0.242553	0.0104828	0.016425	0.131148	0.243386	0.00263461	0.00241571	0.588613	0.503337
-	-	-	-	-	mabo	2	1	female	54	mid	-	1	93	0.150914	18	5	17	9.15745	78	54	24	0.153478	21	4	17	14	73	49	24	transp	0.129032	0.242553	0.0104828	0.016425	0.131148	0.243386	0.00263461	0.00241571	0.588613	0.503337
-	-	-	-	-	mabo	3	1	female	54	mid	-	1	93	0.150914	18	5	17	9.15745	78	54	24	0.153478	21	4	17	14	73	49	24	transp	0.129032	0.242553	0.0104828	0.016425	0.131148	0.243386	0.00263461	0.00241571	0.588613	0.503337
-	-	-	-	-	mabo	4	0	female	54	mid	-	1	93	0.150914	18	5	17	9.15745	78	54	24	0.153478	21	4	17	14	73	49	24	transp	0.129032	0.242553	0.0104828	0.016425	0.131148	0.243386	0.00263461	0.00241571	0.588613	0.503337
-	-	-	-	-	mabo	5	1	female	54	mid	-	1	93	0.150914	18	5	17	9.15745	78	54	24	0.153478	21	4	17	14	73	49	24	transp	0.129032	0.242553	0.0104828	0.016425	0.131148	0.243386	0.00263461	0.00241571	0.588613	0.503337
-	-	-	-	-	mabo	6	1	female	54	mid	-	1	93	0.150914	18	5	17	9.15745	78	54	24	0.153478	21	4	17	14	73	49	24	transp	0.129032	0.242553	0.0104828	0.016425	0.131148	0.243386	0.00263461	0.00241571	0.588613	0.503337
-	-	-	-	-	zozo	1	0	female	11	high	13	1	218	0.701301	58	34	39	168.225	205	65	140	0.713687	71	33	38	2963.5	203	64	139	transp	0.774194	0.782979	0.940121	0.470998	0.770492	0.931217	1	0.437209	0.991748	0.99794
-	-	-	-	-	zozo	2	0	female	11	high	13	1	218	0.701301	58	34	39	168.225	205	65	140	0.713687	71	33	38	2963.5	203	64	139	transp	0.774194	0.782979	0.940121	0.470998	0.770492	0.931217	1	0.437209	0.991748	0.99794
-	-	-	-	-	zozo	3	1	female	11	high	13	1	218	0.701301	58	34	39	168.225	205	65	140	0.713687	71	33	38	2963.5	203	64	139	transp	0.774194	0.782979	0.940121	0.470998	0.770492	0.931217	1	0.437209	0.991748	0.99794
-	-	-	-	-	zozo	4	0	female	11	high	13	1	218	0.701301	58	34	39	168.225	205	65	140	0.713687	71	33	38	2963.5	203	64	139	transp	0.774194	0.782979	0.940121	0.470998	0.770492	0.931217	1	0.437209	0.991748	0.99794
-	-	-	-	-	zozo	5	1	female	11	high	13	1	218	0.701301	58	34	39	168.225	205	65	140	0.713687	71	33	38	2963.5	203	64	139	transp	0.774194	0.782979	0.940121	0.470998	0.770492	0.931217	1	0.437209	0.991748	0.99794
-	-	-	-	-	zozo	6	0	female	11	high	13	1	218	0.701301	58	34	39	168.225	205	65	140	0.713687	71	33	38	2963.5	203	64	139	transp	0.774194	0.782979	0.940121	0.470998	0.770492	0.931217	1	0.437209	0.991748	0.99794
-	-	-	-	-	chihiro	1	1	female	95	mid	-	1	23	0.044428	28	17	15	55.1351	50	30	20	0.0396921	29	17	12	73	47	30	17	transp	0.290323	0.123404	0.00889454	0.147817	0.262295	0.10582	0.0197596	0.104619	0.373277	0.24316
-	-	-	-	-	chihiro	2	0	female	95	mid	-	1	23	0.044428	28	17	15	55.1351	50	30	20	0.0396921	29	17	12	73	47	30	17	transp	0.290323	0.123404	0.00889454	0.147817	0.262295	0.10582	0.0197596	0.104619	0.373277	0.24316
-	-	-	-	-	chihiro	3	0	female	95	mid	-	1	23	0.044428	28	17	15	55.1351	50	30	20	0.0396921	29	17	12	73	47	30	17	transp	0.290323	0.123404	0.00889454	0.147817	0.262295	0.10582	0.0197596	0.104619	0.373277	0.24316
-	-	-	-	-	chihiro	4	1	female	95	mid	-	1	23	0.044428	28	17	15	55.1351	50	30	20	0.0396921	29	17	12	73	47	30	17	transp	0.290323	0.123404	0.00889454	0.147817	0.262295	0.10582	0.0197596	0.104619	0.373277	0.24316
-	-	-	-	-	chihiro	5	0	female	95	mid	-	1	23	0.044428	28	17	15	55.1351	50	30	20	0.0396921	29	17	12	73	47	30	17	transp	0.290323	0.123404	0.00889454	0.147817	0.262295	0.10582	0.0197596	0.104619	0.373277	0.24316
-	-	-	-	-	chihiro	6	0	female	95	mid	-	1	23	0.044428	28	17	15	55.1351	50	30	20	0.0396921	29	17	12	73	47	30	17	transp	0.290323	0.123404	0.00889454	0.147817	0.262295	0.10582	0.0197596	0.104619	0.373277	0.24316
-	-	-	-	-	uchiha	1	1	female	31	high	-	1	201	0.391265	59	23	49	222.825	140	52	88	0.405676	70	23	47	103.333	138	52	86	transp	0.790323	0.506383	0.0142948	0.627029	0.786885	0.587302	0.0223942	0.616948	0.497817	0.434502
-	-	-	-	-	uchiha	2	0	female	31	high	-	1	201	0.391265	59	23	49	222.825	140	52	88	0.405676	70	23	47	103.333	138	52	86	transp	0.790323	0.506383	0.0142948	0.627029	0.786885	0.587302	0.0223942	0.616948	0.497817	0.434502
-	-	-	-	-	uchiha	3	1	female	31	high	-	1	201	0.391265	59	23	49	222.825	140	52	88	0.405676	70	23	47	103.333	138	52	86	transp	0.790323	0.506383	0.0142948	0.627029	0.786885	0.587302	0.0223942	0.616948	0.497817	0.434502
-	-	-	-	-	uchiha	4	1	female	31	high	-	1	201	0.391265	59	23	49	222.825	140	52	88	0.405676	70	23	47	103.333	138	52	86	transp	0.790323	0.506383	0.0142948	0.627029	0.786885	0.587302	0.0223942	0.616948	0.497817	0.434502
-	-	-	-	-	uchiha	5	1	female	31	high	-	1	201	0.391265	59	23	49	222.825	140	52	88	0.405676	70	23	47	103.333	138	52	86	transp	0.790323	0.506383	0.0142948	0.627029	0.786885	0.587302	0.0223942	0.616948	0.497817	0.434502
-	-	-	-	-	uchiha	6	0	female	31	high	-	1	201	0.391265	59	23	49	222.825	140	52	88	0.405676	70	23	47	103.333	138	52	86	transp	0.790323	0.506383	0.0142948	0.627029	0.786885	0.587302	0.0223942	0.616948	0.497817	0.434502
-	-	-	-	-	big	1	0	male	6	high	-	2	16	0.426395	25	21	13	38.7337	103	80	23	0.105547	2	2	0	0	3	3	0	transp	0.241935	0.348936	0.0822745	0.100946	0.153846	0.0588235	0	0	0.697382	0.277217
-	-	-	-	-	big	2	0	male	6	high	-	2	16	0.426395	25	21	13	38.7337	103	80	23	0.105547	2	2	0	0	3	3	0	transp	0.241935	0.348936	0.0822745	0.100946	0.153846	0.0588235	0	0	0.697382	0.277217
-	-	-	-	-	big	3	0	male	6	high	-	2	16	0.426395	25	21	13	38.7337	103	80	23	0.105547	2	2	0	0	3	3	0	transp	0.241935	0.348936	0.0822745	0.100946	0.153846	0.0588235	0	0	0.697382	0.277217
-	-	-	-	-	big	4	1	male	6	high	-	2	16	0.426395	25	21	13	38.7337	103	80	23	0.105547	2	2	0	0	3	3	0	transp	0.241935	0.348936	0.0822745	0.100946	0.153846	0.0588235	0	0	0.697382	0.277217
-	-	-	-	-	big	5	0	male	6	high	-	2	16	0.426395	25	21	13	38.7337	103	80	23	0.105547	2	2	0	0	3	3	0	transp	0.241935	0.348936	0.0822745	0.100946	0.153846	0.0588235	0	0	0.697382	0.277217
-	-	-	-	-	big	6	0	male	6	high	-	2	16	0.426395	25	21	13	38.7337	103	80	23	0.105547	2	2	0	0	3	3	0	transp	0.241935	0.348936	0.0822745	0.100946	0.153846	0.0588235	0	0	0.697382	0.277217
-	-	-	-	-	peco	1	1	female	43	high	-	1	142	0.233862	31	11	26	69.1181	83	40	43	0.263558	34	11	23	155	78	40	38	transp	0.33871	0.26383	0.044155	0.187776	0.311475	0.269841	0.050387	0.113197	0.419953	0.374531
-	-	-	-	-	peco	2	1	female	43	high	-	1	142	0.233862	31	11	26	69.1181	83	40	43	0.263558	34	11	23	155	78	40	38	transp	0.33871	0.26383	0.044155	0.187776	0.311475	0.269841	0.050387	0.113197	0.419953	0.374531
-	-	-	-	-	peco	3	0	female	43	high	-	1	142	0.233862	31	11	26	69.1181	83	40	43	0.263558	34	11	23	155	78	40	38	transp	0.33871	0.26383	0.044155	0.187776	0.311475	0.269841	0.050387	0.113197	0.419953	0.374531
-	-	-	-	-	peco	4	0	female	43	high	-	1	142	0.233862	31	11	26	69.1181	83	40	43	0.263558	34	11	23	155	78	40	38	transp	0.33871	0.26383	0.044155	0.187776	0.311475	0.269841	0.050387	0.113197	0.419953	0.374531
-	-	-	-	-	peco	5	0	female	43	high	-	1	142	0.233862	31	11	26	69.1181	83	40	43	0.263558	34	11	23	155	78	40	38	transp	0.33871	0.26383	0.044155	0.187776	0.311475	0.269841	0.050387	0.113197	0.419953	0.374531
-	-	-	-	-	peco	6	0	female	43	high	-	1	142	0.233862	31	11	26	69.1181	83	40	43	0.263558	34	11	23	155	78	40	38	transp	0.33871	0.26383	0.044155	0.187776	0.311475	0.269841	0.050387	0.113197	0.419953	0.374531
-	-	-	-	-	yozakura	1	0	female	64	mid	-	1	208	0.246913	24	17	14	37.5574	103	53	50	0.177996	27	16	11	190	84	52	32	transp	0.225806	0.348936	0.297014	0.0975844	0.196721	0.301587	0.0780504	0.0692557	0.823012	0.548767
-	-	-	-	-	yozakura	2	0	female	64	mid	-	1	208	0.246913	24	17	14	37.5574	103	53	50	0.177996	27	16	11	190	84	52	32	transp	0.225806	0.348936	0.297014	0.0975844	0.196721	0.301587	0.0780504	0.0692557	0.823012	0.548767
-	-	-	-	-	yozakura	3	0	female	64	mid	-	1	208	0.246913	24	17	14	37.5574	103	53	50	0.177996	27	16	11	190	84	52	32	transp	0.225806	0.348936	0.297014	0.0975844	0.196721	0.301587	0.0780504	0.0692557	0.823012	0.548767
-	-	-	-	-	yozakura	4	1	female	64	mid	-	1	208	0.246913	24	17	14	37.5574	103	53	50	0.177996	27	16	11	190	84	52	32	transp	0.225806	0.348936	0.297014	0.0975844	0.196721	0.301587	0.0780504	0.0692557	0.823012	0.548767
-	-	-	-	-	yozakura	5	1	female	64	mid	-	1	208	0.246913	24	17	14	37.5574	103	53	50	0.177996	27	16	11	190	84	52	32	transp	0.225806	0.348936	0.297014	0.0975844	0.196721	0.301587	0.0780504	0.0692557	0.823012	0.548767
-	-	-	-	-	yozakura	6	0	female	64	mid	-	1	208	0.246913	24	17	14	37.5574	103	53	50	0.177996	27	16	11	190	84	52	32	transp	0.225806	0.348936	0.297014	0.0975844	0.196721	0.301587	0.0780504	0.0692557	0.823012	0.548767
-	-	-	-	-	kyon.d	1	0	female	37	high	-	1	90	0.354594	44	29	25	84.1807	113	55	58	0.360042	49	27	22	146.5	116	52	64	transp	0.548387	0.434043	0.0803685	0.230821	0.508197	0.470899	0.078709	0.16588	0.544799	0.490622
-	-	-	-	-	kyon.d	2	0	female	37	high	-	1	90	0.354594	44	29	25	84.1807	113	55	58	0.360042	49	27	22	146.5	116	52	64	transp	0.548387	0.434043	0.0803685	0.230821	0.508197	0.470899	0.078709	0.16588	0.544799	0.490622
-	-	-	-	-	kyon.d	3	1	female	37	high	-	1	90	0.354594	44	29	25	84.1807	113	55	58	0.360042	49	27	22	146.5	116	52	64	transp	0.548387	0.434043	0.0803685	0.230821	0.508197	0.470899	0.078709	0.16588	0.544799	0.490622
-	-	-	-	-	kyon.d	4	0	female	37	high	-	1	90	0.354594	44	29	25	84.1807	113	55	58	0.360042	49	27	22	146.5	116	52	64	transp	0.548387	0.434043	0.0803685	0.230821	0.508197	0.470899	0.078709	0.16588	0.544799	0.490622
-	-	-	-	-	kyon.d	5	1	female	37	high	-	1	90	0.354594	44	29	25	84.1807	113	55	58	0.360042	49	27	22	146.5	116	52	64	transp	0.548387	0.434043	0.0803685	0.230821	0.508197	0.470899	0.078709	0.16588	0.544799	0.490622
-	-	-	-	-	kyon.d	6	0	female	37	high	-	1	90	0.354594	44	29	25	84.1807	113	55	58	0.360042	49	27	22	146.5	116	52	64	transp	0.548387	0.434043	0.0803685	0.230821	0.508197	0.470899	0.078709	0.16588	0.544799	0.490622
-	-	-	-	-	kikuhime	1	1	male	12	mid	-	2	76	0.186837	33	23	11	88.1898	89	43	46	1	13	4	10	154.5	51	6	45	transp	0.370968	0.289362	0.0673443	0.242278	1	1	1	1	0.714279	0.645062
-	-	-	-	-	kikuhime	2	0	male	12	mid	-	2	76	0.186837	33	23	11	88.1898	89	43	46	1	13	4	10	154.5	51	6	45	transp	0.370968	0.289362	0.0673443	0.242278	1	1	1	1	0.714279	0.645062
-	-	-	-	-	kikuhime	3	0	male	12	mid	-	2	76	0.186837	33	23	11	88.1898	89	43	46	1	13	4	10	154.5	51	6	45	transp	0.370968	0.289362	0.0673443	0.242278	1	1	1	1	0.714279	0.645062
-	-	-	-	-	kikuhime	4	0	male	12	mid	-	2	76	0.186837	33	23	11	88.1898	89	43	46	1	13	4	10	154.5	51	6	45	transp	0.370968	0.289362	0.0673443	0.242278	1	1	1	1	0.714279	0.645062
-	-	-	-	-	kikuhime	5	1	male	12	mid	-	2	76	0.186837	33	23	11	88.1898	89	43	46	1	13	4	10	154.5	51	6	45	transp	0.370968	0.289362	0.0673443	0.242278	1	1	1	1	0.714279	0.645062
-	-	-	-	-	kikuhime	6	0	male	12	mid	-	2	76	0.186837	33	23	11	88.1898	89	43	46	1	13	4	10	154.5	51	6	45	transp	0.370968	0.289362	0.0673443	0.242278	1	1	1	1	0.714279	0.645062
-	-	-	-	-	kitora	1	1	female	16	high	-	1	80	0.506895	32	11	28	22.545	122	53	69	0.487812	36	11	25	42	116	53	63	transp	0.354839	0.429787	0.00222363	0.0546829	0.327869	0.470899	0.0131731	0.00899102	0.618621	0.47393
-	-	-	-	-	kitora	2	0	female	16	high	-	1	80	0.506895	32	11	28	22.545	122	53	69	0.487812	36	11	25	42	116	53	63	transp	0.354839	0.429787	0.00222363	0.0546829	0.327869	0.470899	0.0131731	0.00899102	0.618621	0.47393
-	-	-	-	-	kitora	3	0	female	16	high	-	1	80	0.506895	32	11	28	22.545	122	53	69	0.487812	36	11	25	42	116	53	63	transp	0.354839	0.429787	0.00222363	0.0546829	0.327869	0.470899	0.0131731	0.00899102	0.618621	0.47393
-	-	-	-	-	kitora	4	0	female	16	high	-	1	80	0.506895	32	11	28	22.545	122	53	69	0.487812	36	11	25	42	116	53	63	transp	0.354839	0.429787	0.00222363	0.0546829	0.327869	0.470899	0.0131731	0.00899102	0.618621	0.47393
-	-	-	-	-	kitora	5	1	female	16	high	-	1	80	0.506895	32	11	28	22.545	122	53	69	0.487812	36	11	25	42	116	53	63	transp	0.354839	0.429787	0.00222363	0.0546829	0.327869	0.470899	0.0131731	0.00899102	0.618621	0.47393
-	-	-	-	-	kitora	6	1	female	16	high	-	1	80	0.506895	32	11	28	22.545	122	53	69	0.487812	36	11	25	42	116	53	63	transp	0.354839	0.429787	0.00222363	0.0546829	0.327869	0.470899	0.0131731	0.00899102	0.618621	0.47393
-	-	-	-	-	busa	1	0	female	50	mid	11	1	18	0.566514	33	10	30	42.9387	145	64	81	0.618035	38	10	28	17	140	64	76	transp	0.370968	0.52766	0.0120712	0.112963	0.360656	0.597884	0.0125144	0.0838777	0.6783	0.523198
-	-	-	-	-	busa	2	0	female	50	mid	11	1	18	0.566514	33	10	30	42.9387	145	64	81	0.618035	38	10	28	17	140	64	76	transp	0.370968	0.52766	0.0120712	0.112963	0.360656	0.597884	0.0125144	0.0838777	0.6783	0.523198
-	-	-	-	-	busa	3	0	female	50	mid	11	1	18	0.566514	33	10	30	42.9387	145	64	81	0.618035	38	10	28	17	140	64	76	transp	0.370968	0.52766	0.0120712	0.112963	0.360656	0.597884	0.0125144	0.0838777	0.6783	0.523198
-	-	-	-	-	busa	4	0	female	50	mid	11	1	18	0.566514	33	10	30	42.9387	145	64	81	0.618035	38	10	28	17	140	64	76	transp	0.370968	0.52766	0.0120712	0.112963	0.360656	0.597884	0.0125144	0.0838777	0.6783	0.523198
-	-	-	-	-	busa	5	0	female	50	mid	11	1	18	0.566514	33	10	30	42.9387	145	64	81	0.618035	38	10	28	17	140	64	76	transp	0.370968	0.52766	0.0120712	0.112963	0.360656	0.597884	0.0125144	0.0838777	0.6783	0.523198
-	-	-	-	-	busa	6	1	female	50	mid	11	1	18	0.566514	33	10	30	42.9387	145	64	81	0.618035	38	10	28	17	140	64	76	transp	0.370968	0.52766	0.0120712	0.112963	0.360656	0.597884	0.0125144	0.0838777	0.6783	0.523198
-	-	-	-	-	tat02	1	0	female	51	mid	-	1	186	0.149724	27	18	14	35.0507	105	33	72	0.143798	30	17	13	184	95	30	65	transp	0.274194	0.357447	0.0724269	0.0904209	0.278689	0.359788	0.0576321	0.0800846	0.35996	0.259252
-	-	-	-	-	tat02	2	0	female	51	mid	-	1	186	0.149724	27	18	14	35.0507	105	33	72	0.143798	30	17	13	184	95	30	65	transp	0.274194	0.357447	0.0724269	0.0904209	0.278689	0.359788	0.0576321	0.0800846	0.35996	0.259252
-	-	-	-	-	tat02	3	0	female	51	mid	-	1	186	0.149724	27	18	14	35.0507	105	33	72	0.143798	30	17	13	184	95	30	65	transp	0.274194	0.357447	0.0724269	0.0904209	0.278689	0.359788	0.0576321	0.0800846	0.35996	0.259252
-	-	-	-	-	tat02	4	1	female	51	mid	-	1	186	0.149724	27	18	14	35.0507	105	33	72	0.143798	30	17	13	184	95	30	65	transp	0.274194	0.357447	0.0724269	0.0904209	0.278689	0.359788	0.0576321	0.0800846	0.35996	0.259252
-	-	-	-	-	tat02	5	1	female	51	mid	-	1	186	0.149724	27	18	14	35.0507	105	33	72	0.143798	30	17	13	184	95	30	65	transp	0.274194	0.357447	0.0724269	0.0904209	0.278689	0.359788	0.0576321	0.0800846	0.35996	0.259252
-	-	-	-	-	tat02	6	0	female	51	mid	-	1	186	0.149724	27	18	14	35.0507	105	33	72	0.143798	30	17	13	184	95	30	65	transp	0.274194	0.357447	0.0724269	0.0904209	0.278689	0.359788	0.0576321	0.0800846	0.35996	0.259252
-	-	-	-	-	purio	1	1	male	24	low	10	1	159	0.0785259	12	10	2	3.40988	21	18	3	0.0525177	2	0	2	0	3	0	3	transp	0.0322581	0	0	0	0.153846	0.0588235	0	0.0225238	0.347378	0.35762
-	-	-	-	-	purio	2	0	male	24	low	10	1	159	0.0785259	12	10	2	3.40988	21	18	3	0.0525177	2	0	2	0	3	0	3	transp	0.0322581	0	0	0	0.153846	0.0588235	0	0.0225238	0.347378	0.35762
-	-	-	-	-	purio	3	0	male	24	low	10	1	159	0.0785259	12	10	2	3.40988	21	18	3	0.0525177	2	0	2	0	3	0	3	transp	0.0322581	0	0	0	0.153846	0.0588235	0	0.0225238	0.347378	0.35762
-	-	-	-	-	purio	4	0	male	24	low	10	1	159	0.0785259	12	10	2	3.40988	21	18	3	0.0525177	2	0	2	0	3	0	3	transp	0.0322581	0	0	0	0.153846	0.0588235	0	0.0225238	0.347378	0.35762
-	-	-	-	-	purio	5	0	male	24	low	10	1	159	0.0785259	12	10	2	3.40988	21	18	3	0.0525177	2	0	2	0	3	0	3	transp	0.0322581	0	0	0	0.153846	0.0588235	0	0.0225238	0.347378	0.35762
-	-	-	-	-	purio	6	0	male	24	low	10	1	159	0.0785259	12	10	2	3.40988	21	18	3	0.0525177	2	0	2	0	3	0	3	transp	0.0322581	0	0	0	0.153846	0.0588235	0	0.0225238	0.347378	0.35762
-	-	-	-	-	purico.06	1	0	female	4	high	16	1	157	0.522424	46	35	23	107.785	142	82	60	0.4577	51	32	19	129.333	117	76	41	transp	0.580645	0.493617	0.0114358	0.298275	0.52459	0.47619	0.0326033	0.199463	0.726304	0.636485
-	-	-	-	-	purico.06	2	0	female	4	high	16	1	157	0.522424	46	35	23	107.785	142	82	60	0.4577	51	32	19	129.333	117	76	41	transp	0.580645	0.493617	0.0114358	0.298275	0.52459	0.47619	0.0326033	0.199463	0.726304	0.636485
-	-	-	-	-	purico.06	3	0	female	4	high	16	1	157	0.522424	46	35	23	107.785	142	82	60	0.4577	51	32	19	129.333	117	76	41	transp	0.580645	0.493617	0.0114358	0.298275	0.52459	0.47619	0.0326033	0.199463	0.726304	0.636485
-	-	-	-	-	purico.06	4	0	female	4	high	16	1	157	0.522424	46	35	23	107.785	142	82	60	0.4577	51	32	19	129.333	117	76	41	transp	0.580645	0.493617	0.0114358	0.298275	0.52459	0.47619	0.0326033	0.199463	0.726304	0.636485
-	-	-	-	-	purico.06	5	0	female	4	high	16	1	157	0.522424	46	35	23	107.785	142	82	60	0.4577	51	32	19	129.333	117	76	41	transp	0.580645	0.493617	0.0114358	0.298275	0.52459	0.47619	0.0326033	0.199463	0.726304	0.636485
-	-	-	-	-	purico.06	6	0	female	4	high	16	1	157	0.522424	46	35	23	107.785	142	82	60	0.4577	51	32	19	129.333	117	76	41	transp	0.580645	0.493617	0.0114358	0.298275	0.52459	0.47619	0.0326033	0.199463	0.726304	0.636485
-	-	-	-	-	Monday.04	1	0	female	27	high	18	1	121	0.495253	48	29	33	108.522	142	51	91	0.489115	50	23	27	201	118	42	76	transp	0.612903	0.510638	0.149778	0.300382	0.47541	0.481481	0.107196	0.132158	0.85261	0.816632
-	-	-	-	-	Monday.04	2	0	female	27	high	18	1	121	0.495253	48	29	33	108.522	142	51	91	0.489115	50	23	27	201	118	42	76	transp	0.612903	0.510638	0.149778	0.300382	0.47541	0.481481	0.107196	0.132158	0.85261	0.816632
-	-	-	-	-	Monday.04	3	1	female	27	high	18	1	121	0.495253	48	29	33	108.522	142	51	91	0.489115	50	23	27	201	118	42	76	transp	0.612903	0.510638	0.149778	0.300382	0.47541	0.481481	0.107196	0.132158	0.85261	0.816632
-	-	-	-	-	Monday.04	4	0	female	27	high	18	1	121	0.495253	48	29	33	108.522	142	51	91	0.489115	50	23	27	201	118	42	76	transp	0.612903	0.510638	0.149778	0.300382	0.47541	0.481481	0.107196	0.132158	0.85261	0.816632
-	-	-	-	-	Monday.04	5	1	female	27	high	18	1	121	0.495253	48	29	33	108.522	142	51	91	0.489115	50	23	27	201	118	42	76	transp	0.612903	0.510638	0.149778	0.300382	0.47541	0.481481	0.107196	0.132158	0.85261	0.816632
-	-	-	-	-	Monday.04	6	1	female	27	high	18	1	121	0.495253	48	29	33	108.522	142	51	91	0.489115	50	23	27	201	118	42	76	transp	0.612903	0.510638	0.149778	0.300382	0.47541	0.481481	0.107196	0.132158	0.85261	0.816632
-	-	-	-	-	shirokuro	1	0	female	22	high	-	1	175	0.454156	58	40	36	179.534	149	88	61	0.45707	72	38	34	471.667	143	85	58	transp	0.774194	0.544681	0.115311	0.503315	0.754098	0.613757	0.157253	0.461754	0.627793	0.609988
-	-	-	-	-	shirokuro	2	1	female	22	high	-	1	175	0.454156	58	40	36	179.534	149	88	61	0.45707	72	38	34	471.667	143	85	58	transp	0.774194	0.544681	0.115311	0.503315	0.754098	0.613757	0.157253	0.461754	0.627793	0.609988
-	-	-	-	-	shirokuro	3	0	female	22	high	-	1	175	0.454156	58	40	36	179.534	149	88	61	0.45707	72	38	34	471.667	143	85	58	transp	0.774194	0.544681	0.115311	0.503315	0.754098	0.613757	0.157253	0.461754	0.627793	0.609988
-	-	-	-	-	shirokuro	4	1	female	22	high	-	1	175	0.454156	58	40	36	179.534	149	88	61	0.45707	72	38	34	471.667	143	85	58	transp	0.774194	0.544681	0.115311	0.503315	0.754098	0.613757	0.157253	0.461754	0.627793	0.609988
-	-	-	-	-	shirokuro	5	0	female	22	high	-	1	175	0.454156	58	40	36	179.534	149	88	61	0.45707	72	38	34	471.667	143	85	58	transp	0.774194	0.544681	0.115311	0.503315	0.754098	0.613757	0.157253	0.461754	0.627793	0.609988
-	-	-	-	-	shirokuro	6	1	female	22	high	-	1	175	0.454156	58	40	36	179.534	149	88	61	0.45707	72	38	34	471.667	143	85	58	transp	0.774194	0.544681	0.115311	0.503315	0.754098	0.613757	0.157253	0.461754	0.627793	0.609988
-	-	-	-	-	tat09	1	0	female	59	mid	15	1	191	0.120477	23	11	19	28.5296	64	29	35	0.116093	25	9	16	5	56	26	30	transp	0.209677	0.182979	0.0189009	0.0717853	0.180328	0.153439	0.0131731	0.0389969	0.543291	0.432373
-	-	-	-	-	tat09	2	1	female	59	mid	15	1	191	0.120477	23	11	19	28.5296	64	29	35	0.116093	25	9	16	5	56	26	30	transp	0.209677	0.182979	0.0189009	0.0717853	0.180328	0.153439	0.0131731	0.0389969	0.543291	0.432373
-	-	-	-	-	tat09	3	0	female	59	mid	15	1	191	0.120477	23	11	19	28.5296	64	29	35	0.116093	25	9	16	5	56	26	30	transp	0.209677	0.182979	0.0189009	0.0717853	0.180328	0.153439	0.0131731	0.0389969	0.543291	0.432373
-	-	-	-	-	tat09	4	1	female	59	mid	15	1	191	0.120477	23	11	19	28.5296	64	29	35	0.116093	25	9	16	5	56	26	30	transp	0.209677	0.182979	0.0189009	0.0717853	0.180328	0.153439	0.0131731	0.0389969	0.543291	0.432373
-	-	-	-	-	tat09	5	0	female	59	mid	15	1	191	0.120477	23	11	19	28.5296	64	29	35	0.116093	25	9	16	5	56	26	30	transp	0.209677	0.182979	0.0189009	0.0717853	0.180328	0.153439	0.0131731	0.0389969	0.543291	0.432373
-	-	-	-	-	tat09	6	1	female	59	mid	15	1	191	0.120477	23	11	19	28.5296	64	29	35	0.116093	25	9	16	5	56	26	30	transp	0.209677	0.182979	0.0189009	0.0717853	0.180328	0.153439	0.0131731	0.0389969	0.543291	0.432373
-	-	-	-	-	jojo	1	0	female	48	mid	17	1	66	0.661527	54	19	45	169.615	217	63	154	0.689972	60	18	42	326.083	195	62	133	transp	0.709677	0.834043	0.134371	0.47497	0.672131	0.888889	0.097316	0.395881	0.705562	0.550272
-	-	-	-	-	jojo	2	1	female	48	mid	17	1	66	0.661527	54	19	45	169.615	217	63	154	0.689972	60	18	42	326.083	195	62	133	transp	0.709677	0.834043	0.134371	0.47497	0.672131	0.888889	0.097316	0.395881	0.705562	0.550272
-	-	-	-	-	jojo	3	0	female	48	mid	17	1	66	0.661527	54	19	45	169.615	217	63	154	0.689972	60	18	42	326.083	195	62	133	transp	0.709677	0.834043	0.134371	0.47497	0.672131	0.888889	0.097316	0.395881	0.705562	0.550272
-	-	-	-	-	jojo	4	0	female	48	mid	17	1	66	0.661527	54	19	45	169.615	217	63	154	0.689972	60	18	42	326.083	195	62	133	transp	0.709677	0.834043	0.134371	0.47497	0.672131	0.888889	0.097316	0.395881	0.705562	0.550272
-	-	-	-	-	jojo	5	0	female	48	mid	17	1	66	0.661527	54	19	45	169.615	217	63	154	0.689972	60	18	42	326.083	195	62	133	transp	0.709677	0.834043	0.134371	0.47497	0.672131	0.888889	0.097316	0.395881	0.705562	0.550272
-	-	-	-	-	jojo	6	0	female	48	mid	17	1	66	0.661527	54	19	45	169.615	217	63	154	0.689972	60	18	42	326.083	195	62	133	transp	0.709677	0.834043	0.134371	0.47497	0.672131	0.888889	0.097316	0.395881	0.705562	0.550272
-	-	-	-	-	ikura	1	1	female	20	high	-	1	64	0.452975	52	31	35	126.003	126	66	60	0.456698	63	31	32	188	118	66	52	transp	0.677419	0.446809	0.0276366	0.350337	0.655738	0.481481	0.0615841	0.286334	0.644732	0.573175
-	-	-	-	-	ikura	2	0	female	20	high	-	1	64	0.452975	52	31	35	126.003	126	66	60	0.456698	63	31	32	188	118	66	52	transp	0.677419	0.446809	0.0276366	0.350337	0.655738	0.481481	0.0615841	0.286334	0.644732	0.573175
-	-	-	-	-	ikura	3	0	female	20	high	-	1	64	0.452975	52	31	35	126.003	126	66	60	0.456698	63	31	32	188	118	66	52	transp	0.677419	0.446809	0.0276366	0.350337	0.655738	0.481481	0.0615841	0.286334	0.644732	0.573175
-	-	-	-	-	ikura	4	1	female	20	high	-	1	64	0.452975	52	31	35	126.003	126	66	60	0.456698	63	31	32	188	118	66	52	transp	0.677419	0.446809	0.0276366	0.350337	0.655738	0.481481	0.0615841	0.286334	0.644732	0.573175
-	-	-	-	-	ikura	5	1	female	20	high	-	1	64	0.452975	52	31	35	126.003	126	66	60	0.456698	63	31	32	188	118	66	52	transp	0.677419	0.446809	0.0276366	0.350337	0.655738	0.481481	0.0615841	0.286334	0.644732	0.573175
-	-	-	-	-	ikura	6	1	female	20	high	-	1	64	0.452975	52	31	35	126.003	126	66	60	0.456698	63	31	32	188	118	66	52	transp	0.677419	0.446809	0.0276366	0.350337	0.655738	0.481481	0.0615841	0.286334	0.644732	0.573175
-	-	-	-	-	kokumaro	1	0	female	127	low	-	1	82	0.101724	38	23	23	104.799	106	61	45	0.107722	44	22	22	168.5	103	60	43	transp	0.451613	0.361702	0.0654384	0.289744	0.442623	0.402116	0.079697	0.252359	0.616598	0.589685
-	-	-	-	-	kokumaro	2	0	female	127	low	-	1	82	0.101724	38	23	23	104.799	106	61	45	0.107722	44	22	22	168.5	103	60	43	transp	0.451613	0.361702	0.0654384	0.289744	0.442623	0.402116	0.079697	0.252359	0.616598	0.589685
-	-	-	-	-	kokumaro	3	0	female	127	low	-	1	82	0.101724	38	23	23	104.799	106	61	45	0.107722	44	22	22	168.5	103	60	43	transp	0.451613	0.361702	0.0654384	0.289744	0.442623	0.402116	0.079697	0.252359	0.616598	0.589685
-	-	-	-	-	kokumaro	4	1	female	127	low	-	1	82	0.101724	38	23	23	104.799	106	61	45	0.107722	44	22	22	168.5	103	60	43	transp	0.451613	0.361702	0.0654384	0.289744	0.442623	0.402116	0.079697	0.252359	0.616598	0.589685
-	-	-	-	-	kokumaro	5	1	female	127	low	-	1	82	0.101724	38	23	23	104.799	106	61	45	0.107722	44	22	22	168.5	103	60	43	transp	0.451613	0.361702	0.0654384	0.289744	0.442623	0.402116	0.079697	0.252359	0.616598	0.589685
-	-	-	-	-	kokumaro	6	1	female	127	low	-	1	82	0.101724	38	23	23	104.799	106	61	45	0.107722	44	22	22	168.5	103	60	43	transp	0.451613	0.361702	0.0654384	0.289744	0.442623	0.402116	0.079697	0.252359	0.616598	0.589685
-	-	-	-	-	nene	1	1	female	67	mid	20	2	128	0.222634	59	33	42	253.208	136	53	83	0.205027	63	30	33	598.25	111	50	61	transp	0.790323	0.489362	0.227764	0.713856	0.639344	0.444444	0.233328	0.476236	0.607925	0.594846
-	-	-	-	-	nene	2	0	female	67	mid	20	2	128	0.222634	59	33	42	253.208	136	53	83	0.205027	63	30	33	598.25	111	50	61	transp	0.790323	0.489362	0.227764	0.713856	0.639344	0.444444	0.233328	0.476236	0.607925	0.594846
-	-	-	-	-	nene	3	0	female	67	mid	20	2	128	0.222634	59	33	42	253.208	136	53	83	0.205027	63	30	33	598.25	111	50	61	transp	0.790323	0.489362	0.227764	0.713856	0.639344	0.444444	0.233328	0.476236	0.607925	0.594846
-	-	-	-	-	nene	4	1	female	67	mid	20	2	128	0.222634	59	33	42	253.208	136	53	83	0.205027	63	30	33	598.25	111	50	61	transp	0.790323	0.489362	0.227764	0.713856	0.639344	0.444444	0.233328	0.476236	0.607925	0.594846
-	-	-	-	-	nene	5	0	female	67	mid	20	2	128	0.222634	59	33	42	253.208	136	53	83	0.205027	63	30	33	598.25	111	50	61	transp	0.790323	0.489362	0.227764	0.713856	0.639344	0.444444	0.233328	0.476236	0.607925	0.594846
-	-	-	-	-	nene	6	0	female	67	mid	20	2	128	0.222634	59	33	42	253.208	136	53	83	0.205027	63	30	33	598.25	111	50	61	transp	0.790323	0.489362	0.227764	0.713856	0.639344	0.444444	0.233328	0.476236	0.607925	0.594846
-	-	-	-	-	dekamodoki	1	1	female	65	mid	-	1	31	0.173299	44	34	20	141.579	88	53	35	0.153235	48	32	16	369.5	76	51	25	transp	0.548387	0.285106	0.0811626	0.394849	0.508197	0.259259	0.0861189	0.31691	0.620097	0.493162
-	-	-	-	-	dekamodoki	2	0	female	65	mid	-	1	31	0.173299	44	34	20	141.579	88	53	35	0.153235	48	32	16	369.5	76	51	25	transp	0.548387	0.285106	0.0811626	0.394849	0.508197	0.259259	0.0861189	0.31691	0.620097	0.493162
-	-	-	-	-	dekamodoki	3	0	female	65	mid	-	1	31	0.173299	44	34	20	141.579	88	53	35	0.153235	48	32	16	369.5	76	51	25	transp	0.548387	0.285106	0.0811626	0.394849	0.508197	0.259259	0.0861189	0.31691	0.620097	0.493162
-	-	-	-	-	dekamodoki	4	0	female	65	mid	-	1	31	0.173299	44	34	20	141.579	88	53	35	0.153235	48	32	16	369.5	76	51	25	transp	0.548387	0.285106	0.0811626	0.394849	0.508197	0.259259	0.0861189	0.31691	0.620097	0.493162
-	-	-	-	-	dekamodoki	5	0	female	65	mid	-	1	31	0.173299	44	34	20	141.579	88	53	35	0.153235	48	32	16	369.5	76	51	25	transp	0.548387	0.285106	0.0811626	0.394849	0.508197	0.259259	0.0861189	0.31691	0.620097	0.493162
-	-	-	-	-	dekamodoki	6	1	female	65	mid	-	1	31	0.173299	44	34	20	141.579	88	53	35	0.153235	48	32	16	369.5	76	51	25	transp	0.548387	0.285106	0.0811626	0.394849	0.508197	0.259259	0.0861189	0.31691	0.620097	0.493162
-	-	-	-	-	Sunday.98	1	0	female	23	high	24	2	181	0.361435	55	47	20	179.558	185	95	90	0.328042	53	42	11	77	112	86	26	transp	0.725806	0.548936	0.147078	0.503384	0.590164	0.449735	0.0441298	0.302955	0.650709	0.37832
-	-	-	-	-	Sunday.98	2	0	female	23	high	24	2	181	0.361435	55	47	20	179.558	185	95	90	0.328042	53	42	11	77	112	86	26	transp	0.725806	0.548936	0.147078	0.503384	0.590164	0.449735	0.0441298	0.302955	0.650709	0.37832
-	-	-	-	-	Sunday.98	3	0	female	23	high	24	2	181	0.361435	55	47	20	179.558	185	95	90	0.328042	53	42	11	77	112	86	26	transp	0.725806	0.548936	0.147078	0.503384	0.590164	0.449735	0.0441298	0.302955	0.650709	0.37832
-	-	-	-	-	Sunday.98	4	0	female	23	high	24	2	181	0.361435	55	47	20	179.558	185	95	90	0.328042	53	42	11	77	112	86	26	transp	0.725806	0.548936	0.147078	0.503384	0.590164	0.449735	0.0441298	0.302955	0.650709	0.37832
-	-	-	-	-	Sunday.98	5	1	female	23	high	24	2	181	0.361435	55	47	20	179.558	185	95	90	0.328042	53	42	11	77	112	86	26	transp	0.725806	0.548936	0.147078	0.503384	0.590164	0.449735	0.0441298	0.302955	0.650709	0.37832
-	-	-	-	-	Sunday.98	6	1	female	23	high	24	2	181	0.361435	55	47	20	179.558	185	95	90	0.328042	53	42	11	77	112	86	26	transp	0.725806	0.548936	0.147078	0.503384	0.590164	0.449735	0.0441298	0.302955	0.650709	0.37832
-	-	-	-	-	tat06	1	0	female	61	mid	-	1	189	0.274202	29	23	17	56.888	170	77	93	0.182182	26	15	11	398.75	128	60	68	transp	0.306452	0.634043	0.508259	0.152826	0.163934	0.534392	0.258192	0.0532403	0.824233	0.592103
-	-	-	-	-	tat06	2	1	female	61	mid	-	1	189	0.274202	29	23	17	56.888	170	77	93	0.182182	26	15	11	398.75	128	60	68	transp	0.306452	0.634043	0.508259	0.152826	0.163934	0.534392	0.258192	0.0532403	0.824233	0.592103
-	-	-	-	-	tat06	3	0	female	61	mid	-	1	189	0.274202	29	23	17	56.888	170	77	93	0.182182	26	15	11	398.75	128	60	68	transp	0.306452	0.634043	0.508259	0.152826	0.163934	0.534392	0.258192	0.0532403	0.824233	0.592103
-	-	-	-	-	tat06	4	1	female	61	mid	-	1	189	0.274202	29	23	17	56.888	170	77	93	0.182182	26	15	11	398.75	128	60	68	transp	0.306452	0.634043	0.508259	0.152826	0.163934	0.534392	0.258192	0.0532403	0.824233	0.592103
-	-	-	-	-	tat06	5	1	female	61	mid	-	1	189	0.274202	29	23	17	56.888	170	77	93	0.182182	26	15	11	398.75	128	60	68	transp	0.306452	0.634043	0.508259	0.152826	0.163934	0.534392	0.258192	0.0532403	0.824233	0.592103
-	-	-	-	-	tat06	6	1	female	61	mid	-	1	189	0.274202	29	23	17	56.888	170	77	93	0.182182	26	15	11	398.75	128	60	68	transp	0.306452	0.634043	0.508259	0.152826	0.163934	0.534392	0.258192	0.0532403	0.824233	0.592103
-	-	-	-	-	mamiya	1	0	female	30	high	-	1	98	0.11616	20	14	9	22.6103	41	27	14	0.0995589	21	13	8	7	35	25	10	transp	0.16129	0.0851064	0	0.0548696	0.163934	0.042328	0	0.0381332	0.527391	0.386726
-	-	-	-	-	mamiya	2	1	female	30	high	-	1	98	0.11616	20	14	9	22.6103	41	27	14	0.0995589	21	13	8	7	35	25	10	transp	0.16129	0.0851064	0	0.0548696	0.163934	0.042328	0	0.0381332	0.527391	0.386726
-	-	-	-	-	mamiya	3	0	female	30	high	-	1	98	0.11616	20	14	9	22.6103	41	27	14	0.0995589	21	13	8	7	35	25	10	transp	0.16129	0.0851064	0	0.0548696	0.163934	0.042328	0	0.0381332	0.527391	0.386726
-	-	-	-	-	mamiya	4	1	female	30	high	-	1	98	0.11616	20	14	9	22.6103	41	27	14	0.0995589	21	13	8	7	35	25	10	transp	0.16129	0.0851064	0	0.0548696	0.163934	0.042328	0	0.0381332	0.527391	0.386726
-	-	-	-	-	mamiya	5	0	female	30	high	-	1	98	0.11616	20	14	9	22.6103	41	27	14	0.0995589	21	13	8	7	35	25	10	transp	0.16129	0.0851064	0	0.0548696	0.163934	0.042328	0	0.0381332	0.527391	0.386726
-	-	-	-	-	mamiya	6	0	female	30	high	-	1	98	0.11616	20	14	9	22.6103	41	27	14	0.0995589	21	13	8	7	35	25	10	transp	0.16129	0.0851064	0	0.0548696	0.163934	0.042328	0	0.0381332	0.527391	0.386726
-	-	-	-	-	purico.06	1	1	female	4	high	16	1	157	0.522424	46	35	23	107.785	142	82	60	0.4577	51	32	19	129.333	117	76	41	transp	0.580645	0.493617	0.0114358	0.298275	0.52459	0.47619	0.0326033	0.199463	0.726304	0.636485
-	-	-	-	-	purico.06	2	1	female	4	high	16	1	157	0.522424	46	35	23	107.785	142	82	60	0.4577	51	32	19	129.333	117	76	41	transp	0.580645	0.493617	0.0114358	0.298275	0.52459	0.47619	0.0326033	0.199463	0.726304	0.636485
-	-	-	-	-	purico.06	3	1	female	4	high	16	1	157	0.522424	46	35	23	107.785	142	82	60	0.4577	51	32	19	129.333	117	76	41	transp	0.580645	0.493617	0.0114358	0.298275	0.52459	0.47619	0.0326033	0.199463	0.726304	0.636485
-	-	-	-	-	purico.06	4	1	female	4	high	16	1	157	0.522424	46	35	23	107.785	142	82	60	0.4577	51	32	19	129.333	117	76	41	transp	0.580645	0.493617	0.0114358	0.298275	0.52459	0.47619	0.0326033	0.199463	0.726304	0.636485
-	-	-	-	-	purico.06	5	1	female	4	high	16	1	157	0.522424	46	35	23	107.785	142	82	60	0.4577	51	32	19	129.333	117	76	41	transp	0.580645	0.493617	0.0114358	0.298275	0.52459	0.47619	0.0326033	0.199463	0.726304	0.636485
-	-	-	-	-	purico.06	6	0	female	4	high	16	1	157	0.522424	46	35	23	107.785	142	82	60	0.4577	51	32	19	129.333	117	76	41	transp	0.580645	0.493617	0.0114358	0.298275	0.52459	0.47619	0.0326033	0.199463	0.726304	0.636485
-	-	-	-	-	yumeca.01.08	1	0	female	78	mid	14	1	214	0.0767871	20	12	12	18.1027	88	37	51	0.0778152	24	12	12	172	55	37	18	transp	0.16129	0.144681	0.0778272	0.041988	0.180328	0.148148	0.0829903	0.0327449	0.522661	0.38081
-	-	-	-	-	yumeca.01.08	2	0	female	78	mid	14	1	214	0.0767871	20	12	12	18.1027	88	37	51	0.0778152	24	12	12	172	55	37	18	transp	0.16129	0.144681	0.0778272	0.041988	0.180328	0.148148	0.0829903	0.0327449	0.522661	0.38081
-	-	-	-	-	yumeca.01.08	3	1	female	78	mid	14	1	214	0.0767871	20	12	12	18.1027	88	37	51	0.0778152	24	12	12	172	55	37	18	transp	0.16129	0.144681	0.0778272	0.041988	0.180328	0.148148	0.0829903	0.0327449	0.522661	0.38081
-	-	-	-	-	yumeca.01.08	4	1	female	78	mid	14	1	214	0.0767871	20	12	12	18.1027	88	37	51	0.0778152	24	12	12	172	55	37	18	transp	0.16129	0.144681	0.0778272	0.041988	0.180328	0.148148	0.0829903	0.0327449	0.522661	0.38081
-	-	-	-	-	yumeca.01.08	5	0	female	78	mid	14	1	214	0.0767871	20	12	12	18.1027	88	37	51	0.0778152	24	12	12	172	55	37	18	transp	0.16129	0.144681	0.0778272	0.041988	0.180328	0.148148	0.0829903	0.0327449	0.522661	0.38081
-	-	-	-	-	yumeca.01.08	6	0	female	78	mid	14	1	214	0.0767871	20	12	12	18.1027	88	37	51	0.0778152	24	12	12	172	55	37	18	transp	0.16129	0.144681	0.0778272	0.041988	0.180328	0.148148	0.0829903	0.0327449	0.522661	0.38081
-	-	-	-	-	tat11	1	0	female	63	mid	18	1	193	0.170183	42	16	34	127.09	137	40	97	0.146362	45	15	30	881.75	132	39	93	transp	0.516129	0.493617	0.514295	0.353444	0.459016	0.555556	0.364235	0.270466	0.806314	0.608968
-	-	-	-	-	tat11	2	1	female	63	mid	18	1	193	0.170183	42	16	34	127.09	137	40	97	0.146362	45	15	30	881.75	132	39	93	transp	0.516129	0.493617	0.514295	0.353444	0.459016	0.555556	0.364235	0.270466	0.806314	0.608968
-	-	-	-	-	tat11	3	0	female	63	mid	18	1	193	0.170183	42	16	34	127.09	137	40	97	0.146362	45	15	30	881.75	132	39	93	transp	0.516129	0.493617	0.514295	0.353444	0.459016	0.555556	0.364235	0.270466	0.806314	0.608968
-	-	-	-	-	tat11	4	1	female	63	mid	18	1	193	0.170183	42	16	34	127.09	137	40	97	0.146362	45	15	30	881.75	132	39	93	transp	0.516129	0.493617	0.514295	0.353444	0.459016	0.555556	0.364235	0.270466	0.806314	0.608968
-	-	-	-	-	tat11	5	0	female	63	mid	18	1	193	0.170183	42	16	34	127.09	137	40	97	0.146362	45	15	30	881.75	132	39	93	transp	0.516129	0.493617	0.514295	0.353444	0.459016	0.555556	0.364235	0.270466	0.806314	0.608968
-	-	-	-	-	tat11	6	0	female	63	mid	18	1	193	0.170183	42	16	34	127.09	137	40	97	0.146362	45	15	30	881.75	132	39	93	transp	0.516129	0.493617	0.514295	0.353444	0.459016	0.555556	0.364235	0.270466	0.806314	0.608968
-	-	-	-	-	ginger	1	0	female	131	low	-	1	53	0.121452	44	33	27	128.321	127	62	65	0.12071	57	33	24	406.5	121	62	59	transp	0.548387	0.451064	0.253812	0.356963	0.52459	0.497354	0.27153	0.294794	0.596697	0.595019
-	-	-	-	-	ginger	2	0	female	131	low	-	1	53	0.121452	44	33	27	128.321	127	62	65	0.12071	57	33	24	406.5	121	62	59	transp	0.548387	0.451064	0.253812	0.356963	0.52459	0.497354	0.27153	0.294794	0.596697	0.595019
-	-	-	-	-	ginger	3	1	female	131	low	-	1	53	0.121452	44	33	27	128.321	127	62	65	0.12071	57	33	24	406.5	121	62	59	transp	0.548387	0.451064	0.253812	0.356963	0.52459	0.497354	0.27153	0.294794	0.596697	0.595019
-	-	-	-	-	ginger	4	0	female	131	low	-	1	53	0.121452	44	33	27	128.321	127	62	65	0.12071	57	33	24	406.5	121	62	59	transp	0.548387	0.451064	0.253812	0.356963	0.52459	0.497354	0.27153	0.294794	0.596697	0.595019
-	-	-	-	-	ginger	5	0	female	131	low	-	1	53	0.121452	44	33	27	128.321	127	62	65	0.12071	57	33	24	406.5	121	62	59	transp	0.548387	0.451064	0.253812	0.356963	0.52459	0.497354	0.27153	0.294794	0.596697	0.595019
-	-	-	-	-	ginger	6	0	female	131	low	-	1	53	0.121452	44	33	27	128.321	127	62	65	0.12071	57	33	24	406.5	121	62	59	transp	0.548387	0.451064	0.253812	0.356963	0.52459	0.497354	0.27153	0.294794	0.596697	0.595019
-	-	-	-	-	shiroma	1	1	female	40	high	-	1	176	0.282125	59	25	44	162.07	99	37	62	0.289273	66	25	41	50.5	95	37	58	transp	0.790323	0.331915	0	0.453407	0.770492	0.359788	0.00098798	0.403911	0.367233	0.336974
-	-	-	-	-	shiroma	2	0	female	40	high	-	1	176	0.282125	59	25	44	162.07	99	37	62	0.289273	66	25	41	50.5	95	37	58	transp	0.790323	0.331915	0	0.453407	0.770492	0.359788	0.00098798	0.403911	0.367233	0.336974
-	-	-	-	-	shiroma	3	0	female	40	high	-	1	176	0.282125	59	25	44	162.07	99	37	62	0.289273	66	25	41	50.5	95	37	58	transp	0.790323	0.331915	0	0.453407	0.770492	0.359788	0.00098798	0.403911	0.367233	0.336974
-	-	-	-	-	shiroma	4	0	female	40	high	-	1	176	0.282125	59	25	44	162.07	99	37	62	0.289273	66	25	41	50.5	95	37	58	transp	0.790323	0.331915	0	0.453407	0.770492	0.359788	0.00098798	0.403911	0.367233	0.336974
-	-	-	-	-	shiroma	5	0	female	40	high	-	1	176	0.282125	59	25	44	162.07	99	37	62	0.289273	66	25	41	50.5	95	37	58	transp	0.790323	0.331915	0	0.453407	0.770492	0.359788	0.00098798	0.403911	0.367233	0.336974
-	-	-	-	-	shiroma	6	0	female	40	high	-	1	176	0.282125	59	25	44	162.07	99	37	62	0.289273	66	25	41	50.5	95	37	58	transp	0.790323	0.331915	0	0.453407	0.770492	0.359788	0.00098798	0.403911	0.367233	0.336974
-	-	-	-	-	kirei	1	0	female	17	high	16	1	77	0.826617	54	32	42	127.473	190	93	97	0.807194	61	28	33	26	159	87	72	transp	0.709677	0.719149	0.107052	0.354539	0.57377	0.698413	0.00955047	0.187587	0.724882	0.551411
-	-	-	-	-	kirei	2	1	female	17	high	16	1	77	0.826617	54	32	42	127.473	190	93	97	0.807194	61	28	33	26	159	87	72	transp	0.709677	0.719149	0.107052	0.354539	0.57377	0.698413	0.00955047	0.187587	0.724882	0.551411
-	-	-	-	-	kirei	3	0	female	17	high	16	1	77	0.826617	54	32	42	127.473	190	93	97	0.807194	61	28	33	26	159	87	72	transp	0.709677	0.719149	0.107052	0.354539	0.57377	0.698413	0.00955047	0.187587	0.724882	0.551411
-	-	-	-	-	kirei	4	1	female	17	high	16	1	77	0.826617	54	32	42	127.473	190	93	97	0.807194	61	28	33	26	159	87	72	transp	0.709677	0.719149	0.107052	0.354539	0.57377	0.698413	0.00955047	0.187587	0.724882	0.551411
-	-	-	-	-	kirei	5	0	female	17	high	16	1	77	0.826617	54	32	42	127.473	190	93	97	0.807194	61	28	33	26	159	87	72	transp	0.709677	0.719149	0.107052	0.354539	0.57377	0.698413	0.00955047	0.187587	0.724882	0.551411
-	-	-	-	-	kirei	6	0	female	17	high	16	1	77	0.826617	54	32	42	127.473	190	93	97	0.807194	61	28	33	26	159	87	72	transp	0.709677	0.719149	0.107052	0.354539	0.57377	0.698413	0.00955047	0.187587	0.724882	0.551411
-	-	-	-	-	kyon	1	0	female	36	high	-	2	89	0.396506	49	35	28	90.9861	132	80	52	0.406614	57	34	23	116	125	79	46	transp	0.629032	0.47234	0.0228717	0.250269	0.557377	0.518519	0.0207476	0.194984	0.508056	0.444765
-	-	-	-	-	kyon	2	0	female	36	high	-	2	89	0.396506	49	35	28	90.9861	132	80	52	0.406614	57	34	23	116	125	79	46	transp	0.629032	0.47234	0.0228717	0.250269	0.557377	0.518519	0.0207476	0.194984	0.508056	0.444765
-	-	-	-	-	kyon	3	0	female	36	high	-	2	89	0.396506	49	35	28	90.9861	132	80	52	0.406614	57	34	23	116	125	79	46	transp	0.629032	0.47234	0.0228717	0.250269	0.557377	0.518519	0.0207476	0.194984	0.508056	0.444765
-	-	-	-	-	kyon	4	1	female	36	high	-	2	89	0.396506	49	35	28	90.9861	132	80	52	0.406614	57	34	23	116	125	79	46	transp	0.629032	0.47234	0.0228717	0.250269	0.557377	0.518519	0.0207476	0.194984	0.508056	0.444765
-	-	-	-	-	kyon	5	0	female	36	high	-	2	89	0.396506	49	35	28	90.9861	132	80	52	0.406614	57	34	23	116	125	79	46	transp	0.629032	0.47234	0.0228717	0.250269	0.557377	0.518519	0.0207476	0.194984	0.508056	0.444765
-	-	-	-	-	kyon	6	0	female	36	high	-	2	89	0.396506	49	35	28	90.9861	132	80	52	0.406614	57	34	23	116	125	79	46	transp	0.629032	0.47234	0.0228717	0.250269	0.557377	0.518519	0.0207476	0.194984	0.508056	0.444765
-	-	-	-	-	chonan	1	0	male	8	high	21	2	24	0.227189	29	27	9	55.9863	105	92	13	0.841062	7	7	0	72	26	26	0	transp	0.306452	0.357447	0.186785	0.150249	0.538462	0.509804	0.466019	0.609304	0.699688	0.767677
-	-	-	-	-	chonan	2	0	male	8	high	21	2	24	0.227189	29	27	9	55.9863	105	92	13	0.841062	7	7	0	72	26	26	0	transp	0.306452	0.357447	0.186785	0.150249	0.538462	0.509804	0.466019	0.609304	0.699688	0.767677
-	-	-	-	-	chonan	3	0	male	8	high	21	2	24	0.227189	29	27	9	55.9863	105	92	13	0.841062	7	7	0	72	26	26	0	transp	0.306452	0.357447	0.186785	0.150249	0.538462	0.509804	0.466019	0.609304	0.699688	0.767677
-	-	-	-	-	chonan	4	0	male	8	high	21	2	24	0.227189	29	27	9	55.9863	105	92	13	0.841062	7	7	0	72	26	26	0	transp	0.306452	0.357447	0.186785	0.150249	0.538462	0.509804	0.466019	0.609304	0.699688	0.767677
-	-	-	-	-	chonan	5	1	male	8	high	21	2	24	0.227189	29	27	9	55.9863	105	92	13	0.841062	7	7	0	72	26	26	0	transp	0.306452	0.357447	0.186785	0.150249	0.538462	0.509804	0.466019	0.609304	0.699688	0.767677
-	-	-	-	-	chonan	6	0	male	8	high	21	2	24	0.227189	29	27	9	55.9863	105	92	13	0.841062	7	7	0	72	26	26	0	transp	0.306452	0.357447	0.186785	0.150249	0.538462	0.509804	0.466019	0.609304	0.699688	0.767677
-	-	-	-	-	mashiro	1	1	female	62	mid	-	1	106	0.182697	56	26	40	230.012	119	44	75	0.179188	62	26	36	150.5	114	44	70	transp	0.741935	0.417021	0.0270013	0.647568	0.704918	0.460317	0.139305	0.525477	0.589159	0.544388
-	-	-	-	-	mashiro	2	1	female	62	mid	-	1	106	0.182697	56	26	40	230.012	119	44	75	0.179188	62	26	36	150.5	114	44	70	transp	0.741935	0.417021	0.0270013	0.647568	0.704918	0.460317	0.139305	0.525477	0.589159	0.544388
-	-	-	-	-	mashiro	3	0	female	62	mid	-	1	106	0.182697	56	26	40	230.012	119	44	75	0.179188	62	26	36	150.5	114	44	70	transp	0.741935	0.417021	0.0270013	0.647568	0.704918	0.460317	0.139305	0.525477	0.589159	0.544388
-	-	-	-	-	mashiro	4	1	female	62	mid	-	1	106	0.182697	56	26	40	230.012	119	44	75	0.179188	62	26	36	150.5	114	44	70	transp	0.741935	0.417021	0.0270013	0.647568	0.704918	0.460317	0.139305	0.525477	0.589159	0.544388
-	-	-	-	-	mashiro	5	0	female	62	mid	-	1	106	0.182697	56	26	40	230.012	119	44	75	0.179188	62	26	36	150.5	114	44	70	transp	0.741935	0.417021	0.0270013	0.647568	0.704918	0.460317	0.139305	0.525477	0.589159	0.544388
-	-	-	-	-	mashiro	6	1	female	62	mid	-	1	106	0.182697	56	26	40	230.012	119	44	75	0.179188	62	26	36	150.5	114	44	70	transp	0.741935	0.417021	0.0270013	0.647568	0.704918	0.460317	0.139305	0.525477	0.589159	0.544388
-	-	-	-	-	niji	1	0	female	60	mid	-	1	129	0.156351	37	22	21	74.3839	70	37	33	0.163458	42	21	21	139.75	69	36	33	transp	0.435484	0.208511	0.00698856	0.202825	0.442623	0.222222	0.0167957	0.188601	0.501089	0.42073
-	-	-	-	-	niji	2	1	female	60	mid	-	1	129	0.156351	37	22	21	74.3839	70	37	33	0.163458	42	21	21	139.75	69	36	33	transp	0.435484	0.208511	0.00698856	0.202825	0.442623	0.222222	0.0167957	0.188601	0.501089	0.42073
-	-	-	-	-	niji	3	0	female	60	mid	-	1	129	0.156351	37	22	21	74.3839	70	37	33	0.163458	42	21	21	139.75	69	36	33	transp	0.435484	0.208511	0.00698856	0.202825	0.442623	0.222222	0.0167957	0.188601	0.501089	0.42073
-	-	-	-	-	niji	4	1	female	60	mid	-	1	129	0.156351	37	22	21	74.3839	70	37	33	0.163458	42	21	21	139.75	69	36	33	transp	0.435484	0.208511	0.00698856	0.202825	0.442623	0.222222	0.0167957	0.188601	0.501089	0.42073
-	-	-	-	-	niji	5	0	female	60	mid	-	1	129	0.156351	37	22	21	74.3839	70	37	33	0.163458	42	21	21	139.75	69	36	33	transp	0.435484	0.208511	0.00698856	0.202825	0.442623	0.222222	0.0167957	0.188601	0.501089	0.42073
-	-	-	-	-	niji	6	0	female	60	mid	-	1	129	0.156351	37	22	21	74.3839	70	37	33	0.163458	42	21	21	139.75	69	36	33	transp	0.435484	0.208511	0.00698856	0.202825	0.442623	0.222222	0.0167957	0.188601	0.501089	0.42073
-	-	-	-	-	donguri	1	0	female	190	low	28	3	32	0.123369	31	23	15	59.2192	139	87	52	0.153692	36	23	13	443	137	87	50	transp	0.33871	0.502128	0.17662	0.159488	0.327869	0.582011	0.180471	0.122516	0.431487	0.437391
-	-	-	-	-	donguri	2	0	female	190	low	28	3	32	0.123369	31	23	15	59.2192	139	87	52	0.153692	36	23	13	443	137	87	50	transp	0.33871	0.502128	0.17662	0.159488	0.327869	0.582011	0.180471	0.122516	0.431487	0.437391
-	-	-	-	-	donguri	3	0	female	190	low	28	3	32	0.123369	31	23	15	59.2192	139	87	52	0.153692	36	23	13	443	137	87	50	transp	0.33871	0.502128	0.17662	0.159488	0.327869	0.582011	0.180471	0.122516	0.431487	0.437391
-	-	-	-	-	donguri	4	1	female	190	low	28	3	32	0.123369	31	23	15	59.2192	139	87	52	0.153692	36	23	13	443	137	87	50	transp	0.33871	0.502128	0.17662	0.159488	0.327869	0.582011	0.180471	0.122516	0.431487	0.437391
-	-	-	-	-	donguri	5	1	female	190	low	28	3	32	0.123369	31	23	15	59.2192	139	87	52	0.153692	36	23	13	443	137	87	50	transp	0.33871	0.502128	0.17662	0.159488	0.327869	0.582011	0.180471	0.122516	0.431487	0.437391
-	-	-	-	-	donguri	6	1	female	190	low	28	3	32	0.123369	31	23	15	59.2192	139	87	52	0.153692	36	23	13	443	137	87	50	transp	0.33871	0.502128	0.17662	0.159488	0.327869	0.582011	0.180471	0.122516	0.431487	0.437391
-	-	-	-	-	ff	1	0	female	42	high	-	1	45	0.547743	45	21	35	50.6106	163	72	91	0.627373	55	20	35	58	162	71	91	transp	0.564516	0.604255	0.0435197	0.134887	0.57377	0.714286	0.0266754	0.119896	0.440787	0.381478
-	-	-	-	-	ff	2	1	female	42	high	-	1	45	0.547743	45	21	35	50.6106	163	72	91	0.627373	55	20	35	58	162	71	91	transp	0.564516	0.604255	0.0435197	0.134887	0.57377	0.714286	0.0266754	0.119896	0.440787	0.381478
-	-	-	-	-	ff	3	0	female	42	high	-	1	45	0.547743	45	21	35	50.6106	163	72	91	0.627373	55	20	35	58	162	71	91	transp	0.564516	0.604255	0.0435197	0.134887	0.57377	0.714286	0.0266754	0.119896	0.440787	0.381478
-	-	-	-	-	ff	4	0	female	42	high	-	1	45	0.547743	45	21	35	50.6106	163	72	91	0.627373	55	20	35	58	162	71	91	transp	0.564516	0.604255	0.0435197	0.134887	0.57377	0.714286	0.0266754	0.119896	0.440787	0.381478
-	-	-	-	-	ff	5	0	female	42	high	-	1	45	0.547743	45	21	35	50.6106	163	72	91	0.627373	55	20	35	58	162	71	91	transp	0.564516	0.604255	0.0435197	0.134887	0.57377	0.714286	0.0266754	0.119896	0.440787	0.381478
-	-	-	-	-	ff	6	1	female	42	high	-	1	45	0.547743	45	21	35	50.6106	163	72	91	0.627373	55	20	35	58	162	71	91	transp	0.564516	0.604255	0.0435197	0.134887	0.57377	0.714286	0.0266754	0.119896	0.440787	0.381478
-	-	-	-	-	gongon	1	0	female	128	low	12	1	55	0.132583	33	14	22	64.6905	134	67	67	0.14251	32	14	18	280	130	67	63	transp	0.370968	0.480851	0.0219187	0.175123	0.327869	0.544974	0.0447884	0.119125	0.459139	0.379166
-	-	-	-	-	gongon	2	0	female	128	low	12	1	55	0.132583	33	14	22	64.6905	134	67	67	0.14251	32	14	18	280	130	67	63	transp	0.370968	0.480851	0.0219187	0.175123	0.327869	0.544974	0.0447884	0.119125	0.459139	0.379166
-	-	-	-	-	gongon	3	1	female	128	low	12	1	55	0.132583	33	14	22	64.6905	134	67	67	0.14251	32	14	18	280	130	67	63	transp	0.370968	0.480851	0.0219187	0.175123	0.327869	0.544974	0.0447884	0.119125	0.459139	0.379166
-	-	-	-	-	gongon	4	0	female	128	low	12	1	55	0.132583	33	14	22	64.6905	134	67	67	0.14251	32	14	18	280	130	67	63	transp	0.370968	0.480851	0.0219187	0.175123	0.327869	0.544974	0.0447884	0.119125	0.459139	0.379166
-	-	-	-	-	gongon	5	0	female	128	low	12	1	55	0.132583	33	14	22	64.6905	134	67	67	0.14251	32	14	18	280	130	67	63	transp	0.370968	0.480851	0.0219187	0.175123	0.327869	0.544974	0.0447884	0.119125	0.459139	0.379166
-	-	-	-	-	gongon	6	1	female	128	low	12	1	55	0.132583	33	14	22	64.6905	134	67	67	0.14251	32	14	18	280	130	67	63	transp	0.370968	0.480851	0.0219187	0.175123	0.327869	0.544974	0.0447884	0.119125	0.459139	0.379166
-	-	-	-	-	nu	1	0	female	83	mid	14	1	133	0.0689217	35	20	25	86.5392	104	49	55	0.080904	45	20	25	315.333	104	49	55	transp	0.403226	0.353191	0.115841	0.237561	0.42623	0.407407	0.127669	0.227148	0.44907	0.47305
-	-	-	-	-	nu	2	1	female	83	mid	14	1	133	0.0689217	35	20	25	86.5392	104	49	55	0.080904	45	20	25	315.333	104	49	55	transp	0.403226	0.353191	0.115841	0.237561	0.42623	0.407407	0.127669	0.227148	0.44907	0.47305
-	-	-	-	-	nu	3	0	female	83	mid	14	1	133	0.0689217	35	20	25	86.5392	104	49	55	0.080904	45	20	25	315.333	104	49	55	transp	0.403226	0.353191	0.115841	0.237561	0.42623	0.407407	0.127669	0.227148	0.44907	0.47305
-	-	-	-	-	nu	4	0	female	83	mid	14	1	133	0.0689217	35	20	25	86.5392	104	49	55	0.080904	45	20	25	315.333	104	49	55	transp	0.403226	0.353191	0.115841	0.237561	0.42623	0.407407	0.127669	0.227148	0.44907	0.47305
-	-	-	-	-	nu	5	0	female	83	mid	14	1	133	0.0689217	35	20	25	86.5392	104	49	55	0.080904	45	20	25	315.333	104	49	55	transp	0.403226	0.353191	0.115841	0.237561	0.42623	0.407407	0.127669	0.227148	0.44907	0.47305
-	-	-	-	-	nu	6	1	female	83	mid	14	1	133	0.0689217	35	20	25	86.5392	104	49	55	0.080904	45	20	25	315.333	104	49	55	transp	0.403226	0.353191	0.115841	0.237561	0.42623	0.407407	0.127669	0.227148	0.44907	0.47305
-	-	-	-	-	kireinomama	1	1	female	18	high	-	2	78	1	55	36	44	110.836	241	101	140	1	67	32	35	263.25	212	97	115	transp	0.725806	0.919149	0.174079	0.306994	0.639344	1	0.135353	0.182063	0.73312	0.589135
-	-	-	-	-	kireinomama	2	0	female	18	high	-	2	78	1	55	36	44	110.836	241	101	140	1	67	32	35	263.25	212	97	115	transp	0.725806	0.919149	0.174079	0.306994	0.639344	1	0.135353	0.182063	0.73312	0.589135
-	-	-	-	-	kireinomama	3	0	female	18	high	-	2	78	1	55	36	44	110.836	241	101	140	1	67	32	35	263.25	212	97	115	transp	0.725806	0.919149	0.174079	0.306994	0.639344	1	0.135353	0.182063	0.73312	0.589135
-	-	-	-	-	kireinomama	4	0	female	18	high	-	2	78	1	55	36	44	110.836	241	101	140	1	67	32	35	263.25	212	97	115	transp	0.725806	0.919149	0.174079	0.306994	0.639344	1	0.135353	0.182063	0.73312	0.589135
-	-	-	-	-	kireinomama	5	0	female	18	high	-	2	78	1	55	36	44	110.836	241	101	140	1	67	32	35	263.25	212	97	115	transp	0.725806	0.919149	0.174079	0.306994	0.639344	1	0.135353	0.182063	0.73312	0.589135
-	-	-	-	-	kireinomama	6	0	female	18	high	-	2	78	1	55	36	44	110.836	241	101	140	1	67	32	35	263.25	212	97	115	transp	0.725806	0.919149	0.174079	0.306994	0.639344	1	0.135353	0.182063	0.73312	0.589135
-	-	-	-	-	princess.08	1	0	female	7	high	14	1	153	0.69938	66	43	55	163.457	109	94	15	0.651027	88	40	48	321	181	88	93	transp	0.903226	0.812766	0.334975	0.457373	0.803279	0.814815	0.242055	0.268318	0.879087	0.758984
-	-	-	-	-	princess.08	2	1	female	7	high	14	1	153	0.69938	66	43	55	163.457	109	94	15	0.651027	88	40	48	321	181	88	93	transp	0.903226	0.812766	0.334975	0.457373	0.803279	0.814815	0.242055	0.268318	0.879087	0.758984
-	-	-	-	-	princess.08	3	0	female	7	high	14	1	153	0.69938	66	43	55	163.457	109	94	15	0.651027	88	40	48	321	181	88	93	transp	0.903226	0.812766	0.334975	0.457373	0.803279	0.814815	0.242055	0.268318	0.879087	0.758984
-	-	-	-	-	princess.08	4	1	female	7	high	14	1	153	0.69938	66	43	55	163.457	109	94	15	0.651027	88	40	48	321	181	88	93	transp	0.903226	0.812766	0.334975	0.457373	0.803279	0.814815	0.242055	0.268318	0.879087	0.758984
-	-	-	-	-	princess.08	5	1	female	7	high	14	1	153	0.69938	66	43	55	163.457	109	94	15	0.651027	88	40	48	321	181	88	93	transp	0.903226	0.812766	0.334975	0.457373	0.803279	0.814815	0.242055	0.268318	0.879087	0.758984
-	-	-	-	-	princess.08	6	0	female	7	high	14	1	153	0.69938	66	43	55	163.457	109	94	15	0.651027	88	40	48	321	181	88	93	transp	0.903226	0.812766	0.334975	0.457373	0.803279	0.814815	0.242055	0.268318	0.879087	0.758984
-	-	-	-	-	grape	1	1	female	126	low	-	1	57	0.112688	36	12	30	79.6143	120	52	68	0.114232	39	11	28	168	114	50	64	transp	0.419355	0.421277	0.0505083	0.217772	0.409836	0.460317	0.0559855	0.165225	0.664998	0.61593
-	-	-	-	-	grape	2	0	female	126	low	-	1	57	0.112688	36	12	30	79.6143	120	52	68	0.114232	39	11	28	168	114	50	64	transp	0.419355	0.421277	0.0505083	0.217772	0.409836	0.460317	0.0559855	0.165225	0.664998	0.61593
-	-	-	-	-	grape	3	0	female	126	low	-	1	57	0.112688	36	12	30	79.6143	120	52	68	0.114232	39	11	28	168	114	50	64	transp	0.419355	0.421277	0.0505083	0.217772	0.409836	0.460317	0.0559855	0.165225	0.664998	0.61593
-	-	-	-	-	grape	4	0	female	126	low	-	1	57	0.112688	36	12	30	79.6143	120	52	68	0.114232	39	11	28	168	114	50	64	transp	0.419355	0.421277	0.0505083	0.217772	0.409836	0.460317	0.0559855	0.165225	0.664998	0.61593
-	-	-	-	-	grape	5	0	female	126	low	-	1	57	0.112688	36	12	30	79.6143	120	52	68	0.114232	39	11	28	168	114	50	64	transp	0.419355	0.421277	0.0505083	0.217772	0.409836	0.460317	0.0559855	0.165225	0.664998	0.61593
-	-	-	-	-	grape	6	0	female	126	low	-	1	57	0.112688	36	12	30	79.6143	120	52	68	0.114232	39	11	28	168	114	50	64	transp	0.419355	0.421277	0.0505083	0.217772	0.409836	0.460317	0.0559855	0.165225	0.664998	0.61593
-	-	-	-	-	Sunday.05	1	0	female	19	high	17	1	180	0.48636	48	29	34	90.8574	167	60	107	0.459481	48	23	25	8	112	47	65	transp	0.612903	0.523404	0.025413	0.249902	0.47541	0.449735	0.00098798	0.100314	0.753017	0.673374
-	-	-	-	-	Sunday.05	2	0	female	19	high	17	1	180	0.48636	48	29	34	90.8574	167	60	107	0.459481	48	23	25	8	112	47	65	transp	0.612903	0.523404	0.025413	0.249902	0.47541	0.449735	0.00098798	0.100314	0.753017	0.673374
-	-	-	-	-	Sunday.05	3	0	female	19	high	17	1	180	0.48636	48	29	34	90.8574	167	60	107	0.459481	48	23	25	8	112	47	65	transp	0.612903	0.523404	0.025413	0.249902	0.47541	0.449735	0.00098798	0.100314	0.753017	0.673374
-	-	-	-	-	Sunday.05	4	1	female	19	high	17	1	180	0.48636	48	29	34	90.8574	167	60	107	0.459481	48	23	25	8	112	47	65	transp	0.612903	0.523404	0.025413	0.249902	0.47541	0.449735	0.00098798	0.100314	0.753017	0.673374
-	-	-	-	-	Sunday.05	5	0	female	19	high	17	1	180	0.48636	48	29	34	90.8574	167	60	107	0.459481	48	23	25	8	112	47	65	transp	0.612903	0.523404	0.025413	0.249902	0.47541	0.449735	0.00098798	0.100314	0.753017	0.673374
-	-	-	-	-	Sunday.05	6	1	female	19	high	17	1	180	0.48636	48	29	34	90.8574	167	60	107	0.459481	48	23	25	8	112	47	65	transp	0.612903	0.523404	0.025413	0.249902	0.47541	0.449735	0.00098798	0.100314	0.753017	0.673374
-	-	-	-	-	ran.12	1	0	female	187	low	10	1	163	0.0654266	40	19	31	91.1483	96	39	57	0.0732559	50	19	31	365.75	90	39	51	transp	0.483871	0.293617	0.10864	0.250733	0.508197	0.333333	0.11757	0.243268	0.31598	0.303095
-	-	-	-	-	ran.12	2	0	female	187	low	10	1	163	0.0654266	40	19	31	91.1483	96	39	57	0.0732559	50	19	31	365.75	90	39	51	transp	0.483871	0.293617	0.10864	0.250733	0.508197	0.333333	0.11757	0.243268	0.31598	0.303095
-	-	-	-	-	ran.12	3	0	female	187	low	10	1	163	0.0654266	40	19	31	91.1483	96	39	57	0.0732559	50	19	31	365.75	90	39	51	transp	0.483871	0.293617	0.10864	0.250733	0.508197	0.333333	0.11757	0.243268	0.31598	0.303095
-	-	-	-	-	ran.12	4	0	female	187	low	10	1	163	0.0654266	40	19	31	91.1483	96	39	57	0.0732559	50	19	31	365.75	90	39	51	transp	0.483871	0.293617	0.10864	0.250733	0.508197	0.333333	0.11757	0.243268	0.31598	0.303095
-	-	-	-	-	ran.12	5	0	female	187	low	10	1	163	0.0654266	40	19	31	91.1483	96	39	57	0.0732559	50	19	31	365.75	90	39	51	transp	0.483871	0.293617	0.10864	0.250733	0.508197	0.333333	0.11757	0.243268	0.31598	0.303095
-	-	-	-	-	ran.12	6	1	female	187	low	10	1	163	0.0654266	40	19	31	91.1483	96	39	57	0.0732559	50	19	31	365.75	90	39	51	transp	0.483871	0.293617	0.10864	0.250733	0.508197	0.333333	0.11757	0.243268	0.31598	0.303095
-	-	-	-	-	abura	1	0	female	33	high	17	1	1	0.272884	55	39	23	164.939	110	66	44	0.279961	55	37	18	15	102	64	38	transp	0.725806	0.378723	0.00762389	0.461608	0.639344	0.396825	0.00691586	0.309243	0.477441	0.380436
-	-	-	-	-	abura	2	1	female	33	high	17	1	1	0.272884	55	39	23	164.939	110	66	44	0.279961	55	37	18	15	102	64	38	transp	0.725806	0.378723	0.00762389	0.461608	0.639344	0.396825	0.00691586	0.309243	0.477441	0.380436
-	-	-	-	-	abura	3	0	female	33	high	17	1	1	0.272884	55	39	23	164.939	110	66	44	0.279961	55	37	18	15	102	64	38	transp	0.725806	0.378723	0.00762389	0.461608	0.639344	0.396825	0.00691586	0.309243	0.477441	0.380436
-	-	-	-	-	abura	4	0	female	33	high	17	1	1	0.272884	55	39	23	164.939	110	66	44	0.279961	55	37	18	15	102	64	38	transp	0.725806	0.378723	0.00762389	0.461608	0.639344	0.396825	0.00691586	0.309243	0.477441	0.380436
-	-	-	-	-	abura	5	0	female	33	high	17	1	1	0.272884	55	39	23	164.939	110	66	44	0.279961	55	37	18	15	102	64	38	transp	0.725806	0.378723	0.00762389	0.461608	0.639344	0.396825	0.00691586	0.309243	0.477441	0.380436
-	-	-	-	-	abura	6	0	female	33	high	17	1	1	0.272884	55	39	23	164.939	110	66	44	0.279961	55	37	18	15	102	64	38	transp	0.725806	0.378723	0.00762389	0.461608	0.639344	0.396825	0.00691586	0.309243	0.477441	0.380436
-	-	-	-	-	takibi	1	0	female	45	mid	18	1	184	0.210004	37	18	25	104.235	130	58	72	0.205612	34	16	18	196	111	52	59	transp	0.435484	0.46383	0.0781449	0.28813	0.344262	0.444444	0.0632307	0.177394	0.638441	0.567962
-	-	-	-	-	takibi	2	0	female	45	mid	18	1	184	0.210004	37	18	25	104.235	130	58	72	0.205612	34	16	18	196	111	52	59	transp	0.435484	0.46383	0.0781449	0.28813	0.344262	0.444444	0.0632307	0.177394	0.638441	0.567962
-	-	-	-	-	takibi	3	1	female	45	mid	18	1	184	0.210004	37	18	25	104.235	130	58	72	0.205612	34	16	18	196	111	52	59	transp	0.435484	0.46383	0.0781449	0.28813	0.344262	0.444444	0.0632307	0.177394	0.638441	0.567962
-	-	-	-	-	takibi	4	0	female	45	mid	18	1	184	0.210004	37	18	25	104.235	130	58	72	0.205612	34	16	18	196	111	52	59	transp	0.435484	0.46383	0.0781449	0.28813	0.344262	0.444444	0.0632307	0.177394	0.638441	0.567962
-	-	-	-	-	takibi	5	1	female	45	mid	18	1	184	0.210004	37	18	25	104.235	130	58	72	0.205612	34	16	18	196	111	52	59	transp	0.435484	0.46383	0.0781449	0.28813	0.344262	0.444444	0.0632307	0.177394	0.638441	0.567962
-	-	-	-	-	takibi	6	0	female	45	mid	18	1	184	0.210004	37	18	25	104.235	130	58	72	0.205612	34	16	18	196	111	52	59	transp	0.435484	0.46383	0.0781449	0.28813	0.344262	0.444444	0.0632307	0.177394	0.638441	0.567962
-	-	-	-	-	tuyu	1	0	female	98	mid	-	1	200	0.072898	39	29	21	84.2232	79	50	29	0.0795066	49	29	20	145	78	50	28	transp	0.467742	0.246809	0.0851334	0.230943	0.47541	0.269841	0.0813437	0.213002	0.346319	0.326636
-	-	-	-	-	tuyu	2	1	female	98	mid	-	1	200	0.072898	39	29	21	84.2232	79	50	29	0.0795066	49	29	20	145	78	50	28	transp	0.467742	0.246809	0.0851334	0.230943	0.47541	0.269841	0.0813437	0.213002	0.346319	0.326636
-	-	-	-	-	tuyu	3	0	female	98	mid	-	1	200	0.072898	39	29	21	84.2232	79	50	29	0.0795066	49	29	20	145	78	50	28	transp	0.467742	0.246809	0.0851334	0.230943	0.47541	0.269841	0.0813437	0.213002	0.346319	0.326636
-	-	-	-	-	tuyu	4	1	female	98	mid	-	1	200	0.072898	39	29	21	84.2232	79	50	29	0.0795066	49	29	20	145	78	50	28	transp	0.467742	0.246809	0.0851334	0.230943	0.47541	0.269841	0.0813437	0.213002	0.346319	0.326636
-	-	-	-	-	tuyu	5	0	female	98	mid	-	1	200	0.072898	39	29	21	84.2232	79	50	29	0.0795066	49	29	20	145	78	50	28	transp	0.467742	0.246809	0.0851334	0.230943	0.47541	0.269841	0.0813437	0.213002	0.346319	0.326636
-	-	-	-	-	tuyu	6	1	female	98	mid	-	1	200	0.072898	39	29	21	84.2232	79	50	29	0.0795066	49	29	20	145	78	50	28	transp	0.467742	0.246809	0.0851334	0.230943	0.47541	0.269841	0.0813437	0.213002	0.346319	0.326636
-	-	-	-	-	maruco	1	0	female	93	mid	-	1	105	0.106076	46	26	28	124.475	121	59	62	0.112395	52	26	26	238	119	59	60	transp	0.580645	0.425532	0.0743329	0.345971	0.57377	0.486772	0.0721225	0.306143	0.3626	0.314014
-	-	-	-	-	maruco	2	0	female	93	mid	-	1	105	0.106076	46	26	28	124.475	121	59	62	0.112395	52	26	26	238	119	59	60	transp	0.580645	0.425532	0.0743329	0.345971	0.57377	0.486772	0.0721225	0.306143	0.3626	0.314014
-	-	-	-	-	maruco	3	1	female	93	mid	-	1	105	0.106076	46	26	28	124.475	121	59	62	0.112395	52	26	26	238	119	59	60	transp	0.580645	0.425532	0.0743329	0.345971	0.57377	0.486772	0.0721225	0.306143	0.3626	0.314014
-	-	-	-	-	maruco	4	1	female	93	mid	-	1	105	0.106076	46	26	28	124.475	121	59	62	0.112395	52	26	26	238	119	59	60	transp	0.580645	0.425532	0.0743329	0.345971	0.57377	0.486772	0.0721225	0.306143	0.3626	0.314014
-	-	-	-	-	maruco	5	0	female	93	mid	-	1	105	0.106076	46	26	28	124.475	121	59	62	0.112395	52	26	26	238	119	59	60	transp	0.580645	0.425532	0.0743329	0.345971	0.57377	0.486772	0.0721225	0.306143	0.3626	0.314014
-	-	-	-	-	maruco	6	0	female	93	mid	-	1	105	0.106076	46	26	28	124.475	121	59	62	0.112395	52	26	26	238	119	59	60	transp	0.580645	0.425532	0.0743329	0.345971	0.57377	0.486772	0.0721225	0.306143	0.3626	0.314014
-	-	-	-	-	asari	1	0	female	101	mid	13	1	12	0.0643661	29	19	12	56.7076	72	39	33	0.0608089	29	19	10	1	70	39	31	transp	0.306452	0.217021	0	0.15231	0.295082	0.227513	0	0.119273	0.573472	0.440807
-	-	-	-	-	asari	2	0	female	101	mid	13	1	12	0.0643661	29	19	12	56.7076	72	39	33	0.0608089	29	19	10	1	70	39	31	transp	0.306452	0.217021	0	0.15231	0.295082	0.227513	0	0.119273	0.573472	0.440807
-	-	-	-	-	asari	3	1	female	101	mid	13	1	12	0.0643661	29	19	12	56.7076	72	39	33	0.0608089	29	19	10	1	70	39	31	transp	0.306452	0.217021	0	0.15231	0.295082	0.227513	0	0.119273	0.573472	0.440807
-	-	-	-	-	asari	4	0	female	101	mid	13	1	12	0.0643661	29	19	12	56.7076	72	39	33	0.0608089	29	19	10	1	70	39	31	transp	0.306452	0.217021	0	0.15231	0.295082	0.227513	0	0.119273	0.573472	0.440807
-	-	-	-	-	asari	5	1	female	101	mid	13	1	12	0.0643661	29	19	12	56.7076	72	39	33	0.0608089	29	19	10	1	70	39	31	transp	0.306452	0.217021	0	0.15231	0.295082	0.227513	0	0.119273	0.573472	0.440807
-	-	-	-	-	asari	6	0	female	101	mid	13	1	12	0.0643661	29	19	12	56.7076	72	39	33	0.0608089	29	19	10	1	70	39	31	transp	0.306452	0.217021	0	0.15231	0.295082	0.227513	0	0.119273	0.573472	0.440807
-	-	-	-	-	mirai	1	0	female	124	mid	-	1	113	0.0516788	30	20	15	50.9044	78	39	39	0.0550438	34	20	14	143	77	39	38	transp	0.322581	0.242553	0.0339898	0.135726	0.327869	0.26455	0.0438004	0.122212	0.368305	0.334322
-	-	-	-	-	mirai	2	0	female	124	mid	-	1	113	0.0516788	30	20	15	50.9044	78	39	39	0.0550438	34	20	14	143	77	39	38	transp	0.322581	0.242553	0.0339898	0.135726	0.327869	0.26455	0.0438004	0.122212	0.368305	0.334322
-	-	-	-	-	mirai	3	0	female	124	mid	-	1	113	0.0516788	30	20	15	50.9044	78	39	39	0.0550438	34	20	14	143	77	39	38	transp	0.322581	0.242553	0.0339898	0.135726	0.327869	0.26455	0.0438004	0.122212	0.368305	0.334322
-	-	-	-	-	mirai	4	0	female	124	mid	-	1	113	0.0516788	30	20	15	50.9044	78	39	39	0.0550438	34	20	14	143	77	39	38	transp	0.322581	0.242553	0.0339898	0.135726	0.327869	0.26455	0.0438004	0.122212	0.368305	0.334322
-	-	-	-	-	mirai	5	0	female	124	mid	-	1	113	0.0516788	30	20	15	50.9044	78	39	39	0.0550438	34	20	14	143	77	39	38	transp	0.322581	0.242553	0.0339898	0.135726	0.327869	0.26455	0.0438004	0.122212	0.368305	0.334322
-	-	-	-	-	mirai	6	1	female	124	mid	-	1	113	0.0516788	30	20	15	50.9044	78	39	39	0.0550438	34	20	14	143	77	39	38	transp	0.322581	0.242553	0.0339898	0.135726	0.327869	0.26455	0.0438004	0.122212	0.368305	0.334322
-	-	-	-	-	peach	1	1	female	82	mid	-	1	141	0.0362137	17	8	13	16.7002	59	27	32	0.0384034	20	8	12	14	58	27	31	transp	0.112903	0.161702	0.00794155	0.0379801	0.114754	0.164021	0.00757451	0.0215181	0.323149	0.299502
-	-	-	-	-	peach	2	1	female	82	mid	-	1	141	0.0362137	17	8	13	16.7002	59	27	32	0.0384034	20	8	12	14	58	27	31	transp	0.112903	0.161702	0.00794155	0.0379801	0.114754	0.164021	0.00757451	0.0215181	0.323149	0.299502
-	-	-	-	-	peach	3	0	female	82	mid	-	1	141	0.0362137	17	8	13	16.7002	59	27	32	0.0384034	20	8	12	14	58	27	31	transp	0.112903	0.161702	0.00794155	0.0379801	0.114754	0.164021	0.00757451	0.0215181	0.323149	0.299502
-	-	-	-	-	peach	4	0	female	82	mid	-	1	141	0.0362137	17	8	13	16.7002	59	27	32	0.0384034	20	8	12	14	58	27	31	transp	0.112903	0.161702	0.00794155	0.0379801	0.114754	0.164021	0.00757451	0.0215181	0.323149	0.299502
-	-	-	-	-	peach	5	0	female	82	mid	-	1	141	0.0362137	17	8	13	16.7002	59	27	32	0.0384034	20	8	12	14	58	27	31	transp	0.112903	0.161702	0.00794155	0.0379801	0.114754	0.164021	0.00757451	0.0215181	0.323149	0.299502
-	-	-	-	-	peach	6	0	female	82	mid	-	1	141	0.0362137	17	8	13	16.7002	59	27	32	0.0384034	20	8	12	14	58	27	31	transp	0.112903	0.161702	0.00794155	0.0379801	0.114754	0.164021	0.00757451	0.0215181	0.323149	0.299502
-	-	-	-	-	botan	1	1	female	38	high	-	1	17	0.410749	49	28	34	89.453	144	65	79	0.423386	61	28	33	309.75	143	65	78	transp	0.629032	0.523404	0.070521	0.245888	0.639344	0.613757	0.0935287	0.21728	0.653756	0.640583
-	-	-	-	-	botan	2	1	female	38	high	-	1	17	0.410749	49	28	34	89.453	144	65	79	0.423386	61	28	33	309.75	143	65	78	transp	0.629032	0.523404	0.070521	0.245888	0.639344	0.613757	0.0935287	0.21728	0.653756	0.640583
-	-	-	-	-	botan	3	0	female	38	high	-	1	17	0.410749	49	28	34	89.453	144	65	79	0.423386	61	28	33	309.75	143	65	78	transp	0.629032	0.523404	0.070521	0.245888	0.639344	0.613757	0.0935287	0.21728	0.653756	0.640583
-	-	-	-	-	botan	4	1	female	38	high	-	1	17	0.410749	49	28	34	89.453	144	65	79	0.423386	61	28	33	309.75	143	65	78	transp	0.629032	0.523404	0.070521	0.245888	0.639344	0.613757	0.0935287	0.21728	0.653756	0.640583
-	-	-	-	-	botan	5	0	female	38	high	-	1	17	0.410749	49	28	34	89.453	144	65	79	0.423386	61	28	33	309.75	143	65	78	transp	0.629032	0.523404	0.070521	0.245888	0.639344	0.613757	0.0935287	0.21728	0.653756	0.640583
-	-	-	-	-	botan	6	1	female	38	high	-	1	17	0.410749	49	28	34	89.453	144	65	79	0.423386	61	28	33	309.75	143	65	78	transp	0.629032	0.523404	0.070521	0.245888	0.639344	0.613757	0.0935287	0.21728	0.653756	0.640583
-	-	-	-	-	yokan	1	0	female	145	low	21	2	203	0.0500669	27	16	17	50.97	104	42	62	0.0509715	33	16	17	235.25	104	42	62	transp	0.274194	0.353191	0.0768742	0.135914	0.295082	0.407407	0.10275	0.133539	0.376933	0.219127
-	-	-	-	-	yokan	2	0	female	145	low	21	2	203	0.0500669	27	16	17	50.97	104	42	62	0.0509715	33	16	17	235.25	104	42	62	transp	0.274194	0.353191	0.0768742	0.135914	0.295082	0.407407	0.10275	0.133539	0.376933	0.219127
-	-	-	-	-	yokan	3	1	female	145	low	21	2	203	0.0500669	27	16	17	50.97	104	42	62	0.0509715	33	16	17	235.25	104	42	62	transp	0.274194	0.353191	0.0768742	0.135914	0.295082	0.407407	0.10275	0.133539	0.376933	0.219127
-	-	-	-	-	yokan	4	0	female	145	low	21	2	203	0.0500669	27	16	17	50.97	104	42	62	0.0509715	33	16	17	235.25	104	42	62	transp	0.274194	0.353191	0.0768742	0.135914	0.295082	0.407407	0.10275	0.133539	0.376933	0.219127
-	-	-	-	-	yokan	5	1	female	145	low	21	2	203	0.0500669	27	16	17	50.97	104	42	62	0.0509715	33	16	17	235.25	104	42	62	transp	0.274194	0.353191	0.0768742	0.135914	0.295082	0.407407	0.10275	0.133539	0.376933	0.219127
-	-	-	-	-	yokan	6	1	female	145	low	21	2	203	0.0500669	27	16	17	50.97	104	42	62	0.0509715	33	16	17	235.25	104	42	62	transp	0.274194	0.353191	0.0768742	0.135914	0.295082	0.407407	0.10275	0.133539	0.376933	0.219127
-	-	-	-	-	iruka	1	0	female	120	mid	-	1	65	0.257218	33	15	24	93.9715	108	50	58	0.277092	36	15	21	1577	105	50	55	transp	0.370968	0.370213	0.588151	0.258801	0.344262	0.412698	0.53038	0.225679	0.906741	0.931091
-	-	-	-	-	iruka	2	1	female	120	mid	-	1	65	0.257218	33	15	24	93.9715	108	50	58	0.277092	36	15	21	1577	105	50	55	transp	0.370968	0.370213	0.588151	0.258801	0.344262	0.412698	0.53038	0.225679	0.906741	0.931091
-	-	-	-	-	iruka	3	0	female	120	mid	-	1	65	0.257218	33	15	24	93.9715	108	50	58	0.277092	36	15	21	1577	105	50	55	transp	0.370968	0.370213	0.588151	0.258801	0.344262	0.412698	0.53038	0.225679	0.906741	0.931091
-	-	-	-	-	iruka	4	1	female	120	mid	-	1	65	0.257218	33	15	24	93.9715	108	50	58	0.277092	36	15	21	1577	105	50	55	transp	0.370968	0.370213	0.588151	0.258801	0.344262	0.412698	0.53038	0.225679	0.906741	0.931091
-	-	-	-	-	iruka	5	0	female	120	mid	-	1	65	0.257218	33	15	24	93.9715	108	50	58	0.277092	36	15	21	1577	105	50	55	transp	0.370968	0.370213	0.588151	0.258801	0.344262	0.412698	0.53038	0.225679	0.906741	0.931091
-	-	-	-	-	iruka	6	0	female	120	mid	-	1	65	0.257218	33	15	24	93.9715	108	50	58	0.277092	36	15	21	1577	105	50	55	transp	0.370968	0.370213	0.588151	0.258801	0.344262	0.412698	0.53038	0.225679	0.906741	0.931091
-	-	-	-	-	line	1	1	female	118	mid	-	3	92	0.0509881	36	21	17	101.323	99	51	48	0.0512139	36	21	15	247	97	51	46	transp	0.419355	0.331915	0.102287	0.27981	0.409836	0.37037	0.104726	0.249914	0.220441	0.116575
-	-	-	-	-	line	2	1	female	118	mid	-	3	92	0.0509881	36	21	17	101.323	99	51	48	0.0512139	36	21	15	247	97	51	46	transp	0.419355	0.331915	0.102287	0.27981	0.409836	0.37037	0.104726	0.249914	0.220441	0.116575
-	-	-	-	-	line	3	0	female	118	mid	-	3	92	0.0509881	36	21	17	101.323	99	51	48	0.0512139	36	21	15	247	97	51	46	transp	0.419355	0.331915	0.102287	0.27981	0.409836	0.37037	0.104726	0.249914	0.220441	0.116575
-	-	-	-	-	line	4	1	female	118	mid	-	3	92	0.0509881	36	21	17	101.323	99	51	48	0.0512139	36	21	15	247	97	51	46	transp	0.419355	0.331915	0.102287	0.27981	0.409836	0.37037	0.104726	0.249914	0.220441	0.116575
-	-	-	-	-	line	5	0	female	118	mid	-	3	92	0.0509881	36	21	17	101.323	99	51	48	0.0512139	36	21	15	247	97	51	46	transp	0.419355	0.331915	0.102287	0.27981	0.409836	0.37037	0.104726	0.249914	0.220441	0.116575
-	-	-	-	-	line	6	0	female	118	mid	-	3	92	0.0509881	36	21	17	101.323	99	51	48	0.0512139	36	21	15	247	97	51	46	transp	0.419355	0.331915	0.102287	0.27981	0.409836	0.37037	0.104726	0.249914	0.220441	0.116575
-	-	-	-	-	gon	1	0	female	121	mid	25	3	54	0.150298	52	29	31	162.664	170	69	101	0.160916	56	29	27	441.5	160	69	91	transp	0.677419	0.634043	0.217916	0.455105	0.639344	0.703704	0.204182	0.382124	0.477176	0.39092
-	-	-	-	-	gon	2	1	female	121	mid	25	3	54	0.150298	52	29	31	162.664	170	69	101	0.160916	56	29	27	441.5	160	69	91	transp	0.677419	0.634043	0.217916	0.455105	0.639344	0.703704	0.204182	0.382124	0.477176	0.39092
-	-	-	-	-	gon	3	0	female	121	mid	25	3	54	0.150298	52	29	31	162.664	170	69	101	0.160916	56	29	27	441.5	160	69	91	transp	0.677419	0.634043	0.217916	0.455105	0.639344	0.703704	0.204182	0.382124	0.477176	0.39092
-	-	-	-	-	gon	4	1	female	121	mid	25	3	54	0.150298	52	29	31	162.664	170	69	101	0.160916	56	29	27	441.5	160	69	91	transp	0.677419	0.634043	0.217916	0.455105	0.639344	0.703704	0.204182	0.382124	0.477176	0.39092
-	-	-	-	-	gon	5	0	female	121	mid	25	3	54	0.150298	52	29	31	162.664	170	69	101	0.160916	56	29	27	441.5	160	69	91	transp	0.677419	0.634043	0.217916	0.455105	0.639344	0.703704	0.204182	0.382124	0.477176	0.39092
-	-	-	-	-	gon	6	1	female	121	mid	25	3	54	0.150298	52	29	31	162.664	170	69	101	0.160916	56	29	27	441.5	160	69	91	transp	0.677419	0.634043	0.217916	0.455105	0.639344	0.703704	0.204182	0.382124	0.477176	0.39092
-	-	-	-	-	meme	1	1	female	35	high	-	1	109	0.394064	64	49	38	285.35	149	87	62	0.396321	81	46	35	623.75	143	84	59	transp	0.870968	0.544681	0.220616	0.805709	0.819672	0.613757	0.297217	0.660923	0.822917	0.840553
-	-	-	-	-	meme	2	0	female	35	high	-	1	109	0.394064	64	49	38	285.35	149	87	62	0.396321	81	46	35	623.75	143	84	59	transp	0.870968	0.544681	0.220616	0.805709	0.819672	0.613757	0.297217	0.660923	0.822917	0.840553
-	-	-	-	-	meme	3	1	female	35	high	-	1	109	0.394064	64	49	38	285.35	149	87	62	0.396321	81	46	35	623.75	143	84	59	transp	0.870968	0.544681	0.220616	0.805709	0.819672	0.613757	0.297217	0.660923	0.822917	0.840553
-	-	-	-	-	meme	4	0	female	35	high	-	1	109	0.394064	64	49	38	285.35	149	87	62	0.396321	81	46	35	623.75	143	84	59	transp	0.870968	0.544681	0.220616	0.805709	0.819672	0.613757	0.297217	0.660923	0.822917	0.840553
-	-	-	-	-	meme	5	0	female	35	high	-	1	109	0.394064	64	49	38	285.35	149	87	62	0.396321	81	46	35	623.75	143	84	59	transp	0.870968	0.544681	0.220616	0.805709	0.819672	0.613757	0.297217	0.660923	0.822917	0.840553
-	-	-	-	-	meme	6	1	female	35	high	-	1	109	0.394064	64	49	38	285.35	149	87	62	0.396321	81	46	35	623.75	143	84	59	transp	0.870968	0.544681	0.220616	0.805709	0.819672	0.613757	0.297217	0.660923	0.822917	0.840553
-	-	-	-	-	kaki	1	1	female	147	low	-	1	72	0.0375636	23	9	16	38.5459	56	26	30	0.0357799	23	9	14	39	54	26	28	transp	0.209677	0.148936	0.0136595	0.100409	0.196721	0.142857	0.0148197	0.0684503	0.284695	0.223483
-	-	-	-	-	kaki	2	0	female	147	low	-	1	72	0.0375636	23	9	16	38.5459	56	26	30	0.0357799	23	9	14	39	54	26	28	transp	0.209677	0.148936	0.0136595	0.100409	0.196721	0.142857	0.0148197	0.0684503	0.284695	0.223483
-	-	-	-	-	kaki	3	1	female	147	low	-	1	72	0.0375636	23	9	16	38.5459	56	26	30	0.0357799	23	9	14	39	54	26	28	transp	0.209677	0.148936	0.0136595	0.100409	0.196721	0.142857	0.0148197	0.0684503	0.284695	0.223483
-	-	-	-	-	kaki	4	1	female	147	low	-	1	72	0.0375636	23	9	16	38.5459	56	26	30	0.0357799	23	9	14	39	54	26	28	transp	0.209677	0.148936	0.0136595	0.100409	0.196721	0.142857	0.0148197	0.0684503	0.284695	0.223483
-	-	-	-	-	kaki	5	0	female	147	low	-	1	72	0.0375636	23	9	16	38.5459	56	26	30	0.0357799	23	9	14	39	54	26	28	transp	0.209677	0.148936	0.0136595	0.100409	0.196721	0.142857	0.0148197	0.0684503	0.284695	0.223483
-	-	-	-	-	kaki	6	0	female	147	low	-	1	72	0.0375636	23	9	16	38.5459	56	26	30	0.0357799	23	9	14	39	54	26	28	transp	0.209677	0.148936	0.0136595	0.100409	0.196721	0.142857	0.0148197	0.0684503	0.284695	0.223483
-	-	-	-	-	echan	1	1	female	55	mid	13	1	37	0.154584	29	15	19	57.6206	81	35	46	0.146947	30	14	16	0	76	34	42	transp	0.306452	0.255319	0.0466963	0.15492	0.278689	0.259259	0.03425	0.113653	0.577783	0.471113
-	-	-	-	-	echan	2	0	female	55	mid	13	1	37	0.154584	29	15	19	57.6206	81	35	46	0.146947	30	14	16	0	76	34	42	transp	0.306452	0.255319	0.0466963	0.15492	0.278689	0.259259	0.03425	0.113653	0.577783	0.471113
-	-	-	-	-	echan	3	0	female	55	mid	13	1	37	0.154584	29	15	19	57.6206	81	35	46	0.146947	30	14	16	0	76	34	42	transp	0.306452	0.255319	0.0466963	0.15492	0.278689	0.259259	0.03425	0.113653	0.577783	0.471113
-	-	-	-	-	echan	4	0	female	55	mid	13	1	37	0.154584	29	15	19	57.6206	81	35	46	0.146947	30	14	16	0	76	34	42	transp	0.306452	0.255319	0.0466963	0.15492	0.278689	0.259259	0.03425	0.113653	0.577783	0.471113
-	-	-	-	-	echan	5	0	female	55	mid	13	1	37	0.154584	29	15	19	57.6206	81	35	46	0.146947	30	14	16	0	76	34	42	transp	0.306452	0.255319	0.0466963	0.15492	0.278689	0.259259	0.03425	0.113653	0.577783	0.471113
-	-	-	-	-	echan	6	1	female	55	mid	13	1	37	0.154584	29	15	19	57.6206	81	35	46	0.146947	30	14	16	0	76	34	42	transp	0.306452	0.255319	0.0466963	0.15492	0.278689	0.259259	0.03425	0.113653	0.577783	0.471113
-	-	-	-	-	matsuco	1	0	female	3	high	13	1	107	0.688145	55	39	38	113.127	185	93	92	0.61027	67	35	32	288.167	156	87	69	relative	0.725806	0.697872	0.111499	0.313541	0.622951	0.68254	0.0867775	0.176151	0.753203	0.680511
-	-	-	-	-	matsuco	2	1	female	3	high	13	1	107	0.688145	55	39	38	113.127	185	93	92	0.61027	67	35	32	288.167	156	87	69	relative	0.725806	0.697872	0.111499	0.313541	0.622951	0.68254	0.0867775	0.176151	0.753203	0.680511
-	-	-	-	-	matsuco	3	1	female	3	high	13	1	107	0.688145	55	39	38	113.127	185	93	92	0.61027	67	35	32	288.167	156	87	69	relative	0.725806	0.697872	0.111499	0.313541	0.622951	0.68254	0.0867775	0.176151	0.753203	0.680511
-	-	-	-	-	matsuco	4	0	female	3	high	13	1	107	0.688145	55	39	38	113.127	185	93	92	0.61027	67	35	32	288.167	156	87	69	relative	0.725806	0.697872	0.111499	0.313541	0.622951	0.68254	0.0867775	0.176151	0.753203	0.680511
-	-	-	-	-	matsuco	5	1	female	3	high	13	1	107	0.688145	55	39	38	113.127	185	93	92	0.61027	67	35	32	288.167	156	87	69	relative	0.725806	0.697872	0.111499	0.313541	0.622951	0.68254	0.0867775	0.176151	0.753203	0.680511
-	-	-	-	-	matsuco	6	1	female	3	high	13	1	107	0.688145	55	39	38	113.127	185	93	92	0.61027	67	35	32	288.167	156	87	69	relative	0.725806	0.697872	0.111499	0.313541	0.622951	0.68254	0.0867775	0.176151	0.753203	0.680511
-	-	-	-	-	matsuco	7	0	female	3	high	13	1	107	0.688145	55	39	38	113.127	185	93	92	0.61027	67	35	32	288.167	156	87	69	relative	0.725806	0.697872	0.111499	0.313541	0.622951	0.68254	0.0867775	0.176151	0.753203	0.680511
-	-	-	-	-	matsuco	8	1	female	3	high	13	1	107	0.688145	55	39	38	113.127	185	93	92	0.61027	67	35	32	288.167	156	87	69	relative	0.725806	0.697872	0.111499	0.313541	0.622951	0.68254	0.0867775	0.176151	0.753203	0.680511
-	-	-	-	-	matsuco	9	0	female	3	high	13	1	107	0.688145	55	39	38	113.127	185	93	92	0.61027	67	35	32	288.167	156	87	69	relative	0.725806	0.697872	0.111499	0.313541	0.622951	0.68254	0.0867775	0.176151	0.753203	0.680511
-	-	-	-	-	matsuco	10	1	female	3	high	13	1	107	0.688145	55	39	38	113.127	185	93	92	0.61027	67	35	32	288.167	156	87	69	relative	0.725806	0.697872	0.111499	0.313541	0.622951	0.68254	0.0867775	0.176151	0.753203	0.680511
-	-	-	-	-	matsuco	11	1	female	3	high	13	1	107	0.688145	55	39	38	113.127	185	93	92	0.61027	67	35	32	288.167	156	87	69	relative	0.725806	0.697872	0.111499	0.313541	0.622951	0.68254	0.0867775	0.176151	0.753203	0.680511
-	-	-	-	-	matsuco	12	1	female	3	high	13	1	107	0.688145	55	39	38	113.127	185	93	92	0.61027	67	35	32	288.167	156	87	69	relative	0.725806	0.697872	0.111499	0.313541	0.622951	0.68254	0.0867775	0.176151	0.753203	0.680511
-	-	-	-	-	matsuco	13	1	female	3	high	13	1	107	0.688145	55	39	38	113.127	185	93	92	0.61027	67	35	32	288.167	156	87	69	relative	0.725806	0.697872	0.111499	0.313541	0.622951	0.68254	0.0867775	0.176151	0.753203	0.680511
-	-	-	-	-	matsuco	14	1	female	3	high	13	1	107	0.688145	55	39	38	113.127	185	93	92	0.61027	67	35	32	288.167	156	87	69	relative	0.725806	0.697872	0.111499	0.313541	0.622951	0.68254	0.0867775	0.176151	0.753203	0.680511
-	-	-	-	-	matsuco	15	0	female	3	high	13	1	107	0.688145	55	39	38	113.127	185	93	92	0.61027	67	35	32	288.167	156	87	69	relative	0.725806	0.697872	0.111499	0.313541	0.622951	0.68254	0.0867775	0.176151	0.753203	0.680511
-	-	-	-	-	purico	1	1	female	1	high	21	2	156	0.995558	48	35	32	90.2345	232	125	107	0.826341	53	30	23	84.6667	175	104	71	relative	0.612903	0.897872	0.203621	0.248121	0.47541	0.783069	0.102091	0.0860689	0.849281	0.758665
-	-	-	-	-	purico	2	1	female	1	high	21	2	156	0.995558	48	35	32	90.2345	232	125	107	0.826341	53	30	23	84.6667	175	104	71	relative	0.612903	0.897872	0.203621	0.248121	0.47541	0.783069	0.102091	0.0860689	0.849281	0.758665
-	-	-	-	-	purico	3	1	female	1	high	21	2	156	0.995558	48	35	32	90.2345	232	125	107	0.826341	53	30	23	84.6667	175	104	71	relative	0.612903	0.897872	0.203621	0.248121	0.47541	0.783069	0.102091	0.0860689	0.849281	0.758665
-	-	-	-	-	purico	4	0	female	1	high	21	2	156	0.995558	48	35	32	90.2345	232	125	107	0.826341	53	30	23	84.6667	175	104	71	relative	0.612903	0.897872	0.203621	0.248121	0.47541	0.783069	0.102091	0.0860689	0.849281	0.758665
-	-	-	-	-	purico	5	1	female	1	high	21	2	156	0.995558	48	35	32	90.2345	232	125	107	0.826341	53	30	23	84.6667	175	104	71	relative	0.612903	0.897872	0.203621	0.248121	0.47541	0.783069	0.102091	0.0860689	0.849281	0.758665
-	-	-	-	-	purico	6	1	female	1	high	21	2	156	0.995558	48	35	32	90.2345	232	125	107	0.826341	53	30	23	84.6667	175	104	71	relative	0.612903	0.897872	0.203621	0.248121	0.47541	0.783069	0.102091	0.0860689	0.849281	0.758665
-	-	-	-	-	purico	7	1	female	1	high	21	2	156	0.995558	48	35	32	90.2345	232	125	107	0.826341	53	30	23	84.6667	175	104	71	relative	0.612903	0.897872	0.203621	0.248121	0.47541	0.783069	0.102091	0.0860689	0.849281	0.758665
-	-	-	-	-	purico	8	0	female	1	high	21	2	156	0.995558	48	35	32	90.2345	232	125	107	0.826341	53	30	23	84.6667	175	104	71	relative	0.612903	0.897872	0.203621	0.248121	0.47541	0.783069	0.102091	0.0860689	0.849281	0.758665
-	-	-	-	-	purico	9	1	female	1	high	21	2	156	0.995558	48	35	32	90.2345	232	125	107	0.826341	53	30	23	84.6667	175	104	71	relative	0.612903	0.897872	0.203621	0.248121	0.47541	0.783069	0.102091	0.0860689	0.849281	0.758665
-	-	-	-	-	purico	10	0	female	1	high	21	2	156	0.995558	48	35	32	90.2345	232	125	107	0.826341	53	30	23	84.6667	175	104	71	relative	0.612903	0.897872	0.203621	0.248121	0.47541	0.783069	0.102091	0.0860689	0.849281	0.758665
-	-	-	-	-	purico	11	0	female	1	high	21	2	156	0.995558	48	35	32	90.2345	232	125	107	0.826341	53	30	23	84.6667	175	104	71	relative	0.612903	0.897872	0.203621	0.248121	0.47541	0.783069	0.102091	0.0860689	0.849281	0.758665
-	-	-	-	-	purico	12	0	female	1	high	21	2	156	0.995558	48	35	32	90.2345	232	125	107	0.826341	53	30	23	84.6667	175	104	71	relative	0.612903	0.897872	0.203621	0.248121	0.47541	0.783069	0.102091	0.0860689	0.849281	0.758665
-	-	-	-	-	purico	13	1	female	1	high	21	2	156	0.995558	48	35	32	90.2345	232	125	107	0.826341	53	30	23	84.6667	175	104	71	relative	0.612903	0.897872	0.203621	0.248121	0.47541	0.783069	0.102091	0.0860689	0.849281	0.758665
-	-	-	-	-	purico	14	0	female	1	high	21	2	156	0.995558	48	35	32	90.2345	232	125	107	0.826341	53	30	23	84.6667	175	104	71	relative	0.612903	0.897872	0.203621	0.248121	0.47541	0.783069	0.102091	0.0860689	0.849281	0.758665
-	-	-	-	-	purico	15	0	female	1	high	21	2	156	0.995558	48	35	32	90.2345	232	125	107	0.826341	53	30	23	84.6667	175	104	71	relative	0.612903	0.897872	0.203621	0.248121	0.47541	0.783069	0.102091	0.0860689	0.849281	0.758665
-	-	-	-	-	kirei	1	0	female	17	high	16	1	77	0.826617	54	32	42	127.473	190	93	97	0.807194	61	28	33	26	159	87	72	relative	0.709677	0.719149	0.107052	0.354539	0.57377	0.698413	0.00955047	0.187587	0.724882	0.551411
-	-	-	-	-	kirei	2	0	female	17	high	16	1	77	0.826617	54	32	42	127.473	190	93	97	0.807194	61	28	33	26	159	87	72	relative	0.709677	0.719149	0.107052	0.354539	0.57377	0.698413	0.00955047	0.187587	0.724882	0.551411
-	-	-	-	-	kirei	3	1	female	17	high	16	1	77	0.826617	54	32	42	127.473	190	93	97	0.807194	61	28	33	26	159	87	72	relative	0.709677	0.719149	0.107052	0.354539	0.57377	0.698413	0.00955047	0.187587	0.724882	0.551411
-	-	-	-	-	kirei	4	0	female	17	high	16	1	77	0.826617	54	32	42	127.473	190	93	97	0.807194	61	28	33	26	159	87	72	relative	0.709677	0.719149	0.107052	0.354539	0.57377	0.698413	0.00955047	0.187587	0.724882	0.551411
-	-	-	-	-	kirei	5	1	female	17	high	16	1	77	0.826617	54	32	42	127.473	190	93	97	0.807194	61	28	33	26	159	87	72	relative	0.709677	0.719149	0.107052	0.354539	0.57377	0.698413	0.00955047	0.187587	0.724882	0.551411
-	-	-	-	-	kirei	6	1	female	17	high	16	1	77	0.826617	54	32	42	127.473	190	93	97	0.807194	61	28	33	26	159	87	72	relative	0.709677	0.719149	0.107052	0.354539	0.57377	0.698413	0.00955047	0.187587	0.724882	0.551411
-	-	-	-	-	kirei	7	0	female	17	high	16	1	77	0.826617	54	32	42	127.473	190	93	97	0.807194	61	28	33	26	159	87	72	relative	0.709677	0.719149	0.107052	0.354539	0.57377	0.698413	0.00955047	0.187587	0.724882	0.551411
-	-	-	-	-	kirei	8	0	female	17	high	16	1	77	0.826617	54	32	42	127.473	190	93	97	0.807194	61	28	33	26	159	87	72	relative	0.709677	0.719149	0.107052	0.354539	0.57377	0.698413	0.00955047	0.187587	0.724882	0.551411
-	-	-	-	-	kirei	9	1	female	17	high	16	1	77	0.826617	54	32	42	127.473	190	93	97	0.807194	61	28	33	26	159	87	72	relative	0.709677	0.719149	0.107052	0.354539	0.57377	0.698413	0.00955047	0.187587	0.724882	0.551411
-	-	-	-	-	kirei	10	0	female	17	high	16	1	77	0.826617	54	32	42	127.473	190	93	97	0.807194	61	28	33	26	159	87	72	relative	0.709677	0.719149	0.107052	0.354539	0.57377	0.698413	0.00955047	0.187587	0.724882	0.551411
-	-	-	-	-	kirei	11	0	female	17	high	16	1	77	0.826617	54	32	42	127.473	190	93	97	0.807194	61	28	33	26	159	87	72	relative	0.709677	0.719149	0.107052	0.354539	0.57377	0.698413	0.00955047	0.187587	0.724882	0.551411
-	-	-	-	-	kirei	12	0	female	17	high	16	1	77	0.826617	54	32	42	127.473	190	93	97	0.807194	61	28	33	26	159	87	72	relative	0.709677	0.719149	0.107052	0.354539	0.57377	0.698413	0.00955047	0.187587	0.724882	0.551411
-	-	-	-	-	kirei	13	0	female	17	high	16	1	77	0.826617	54	32	42	127.473	190	93	97	0.807194	61	28	33	26	159	87	72	relative	0.709677	0.719149	0.107052	0.354539	0.57377	0.698413	0.00955047	0.187587	0.724882	0.551411
-	-	-	-	-	kirei	14	1	female	17	high	16	1	77	0.826617	54	32	42	127.473	190	93	97	0.807194	61	28	33	26	159	87	72	relative	0.709677	0.719149	0.107052	0.354539	0.57377	0.698413	0.00955047	0.187587	0.724882	0.551411
-	-	-	-	-	kirei	15	0	female	17	high	16	1	77	0.826617	54	32	42	127.473	190	93	97	0.807194	61	28	33	26	159	87	72	relative	0.709677	0.719149	0.107052	0.354539	0.57377	0.698413	0.00955047	0.187587	0.724882	0.551411
-	-	-	-	-	cris	1	1	male	9	mid	-	2	26	0.125806	40	32	12	103.77	82	66	16	0.271863	6	5	1	19	11	10	1	relative	0.483871	0.259574	0.154701	0.286802	0.461538	0.215686	0.122977	0.268764	0.63526	0.617536
-	-	-	-	-	cris	2	0	male	9	mid	-	2	26	0.125806	40	32	12	103.77	82	66	16	0.271863	6	5	1	19	11	10	1	relative	0.483871	0.259574	0.154701	0.286802	0.461538	0.215686	0.122977	0.268764	0.63526	0.617536
-	-	-	-	-	cris	3	0	male	9	mid	-	2	26	0.125806	40	32	12	103.77	82	66	16	0.271863	6	5	1	19	11	10	1	relative	0.483871	0.259574	0.154701	0.286802	0.461538	0.215686	0.122977	0.268764	0.63526	0.617536
-	-	-	-	-	cris	4	1	male	9	mid	-	2	26	0.125806	40	32	12	103.77	82	66	16	0.271863	6	5	1	19	11	10	1	relative	0.483871	0.259574	0.154701	0.286802	0.461538	0.215686	0.122977	0.268764	0.63526	0.617536
-	-	-	-	-	cris	5	0	male	9	mid	-	2	26	0.125806	40	32	12	103.77	82	66	16	0.271863	6	5	1	19	11	10	1	relative	0.483871	0.259574	0.154701	0.286802	0.461538	0.215686	0.122977	0.268764	0.63526	0.617536
-	-	-	-	-	cris	6	1	male	9	mid	-	2	26	0.125806	40	32	12	103.77	82	66	16	0.271863	6	5	1	19	11	10	1	relative	0.483871	0.259574	0.154701	0.286802	0.461538	0.215686	0.122977	0.268764	0.63526	0.617536
-	-	-	-	-	cris	7	1	male	9	mid	-	2	26	0.125806	40	32	12	103.77	82	66	16	0.271863	6	5	1	19	11	10	1	relative	0.483871	0.259574	0.154701	0.286802	0.461538	0.215686	0.122977	0.268764	0.63526	0.617536
-	-	-	-	-	cris	8	0	male	9	mid	-	2	26	0.125806	40	32	12	103.77	82	66	16	0.271863	6	5	1	19	11	10	1	relative	0.483871	0.259574	0.154701	0.286802	0.461538	0.215686	0.122977	0.268764	0.63526	0.617536
-	-	-	-	-	cris	9	1	male	9	mid	-	2	26	0.125806	40	32	12	103.77	82	66	16	0.271863	6	5	1	19	11	10	1	relative	0.483871	0.259574	0.154701	0.286802	0.461538	0.215686	0.122977	0.268764	0.63526	0.617536
-	-	-	-	-	cris	10	0	male	9	mid	-	2	26	0.125806	40	32	12	103.77	82	66	16	0.271863	6	5	1	19	11	10	1	relative	0.483871	0.259574	0.154701	0.286802	0.461538	0.215686	0.122977	0.268764	0.63526	0.617536
-	-	-	-	-	cris	11	1	male	9	mid	-	2	26	0.125806	40	32	12	103.77	82	66	16	0.271863	6	5	1	19	11	10	1	relative	0.483871	0.259574	0.154701	0.286802	0.461538	0.215686	0.122977	0.268764	0.63526	0.617536
-	-	-	-	-	cris	12	0	male	9	mid	-	2	26	0.125806	40	32	12	103.77	82	66	16	0.271863	6	5	1	19	11	10	1	relative	0.483871	0.259574	0.154701	0.286802	0.461538	0.215686	0.122977	0.268764	0.63526	0.617536
-	-	-	-	-	cris	13	1	male	9	mid	-	2	26	0.125806	40	32	12	103.77	82	66	16	0.271863	6	5	1	19	11	10	1	relative	0.483871	0.259574	0.154701	0.286802	0.461538	0.215686	0.122977	0.268764	0.63526	0.617536
-	-	-	-	-	cris	14	0	male	9	mid	-	2	26	0.125806	40	32	12	103.77	82	66	16	0.271863	6	5	1	19	11	10	1	relative	0.483871	0.259574	0.154701	0.286802	0.461538	0.215686	0.122977	0.268764	0.63526	0.617536
-	-	-	-	-	cris	15	1	male	9	mid	-	2	26	0.125806	40	32	12	103.77	82	66	16	0.271863	6	5	1	19	11	10	1	relative	0.483871	0.259574	0.154701	0.286802	0.461538	0.215686	0.122977	0.268764	0.63526	0.617536
-	-	-	-	-	princess	1	1	female	6	high	22	2	150	0.887143	55	37	46	113.125	256	83	173	0.744427	71	33	38	1525.33	189	74	115	relative	0.725806	1	0.831639	0.313537	0.622951	0.857143	0.399144	0.181988	1	0.879548
-	-	-	-	-	princess	2	1	female	6	high	22	2	150	0.887143	55	37	46	113.125	256	83	173	0.744427	71	33	38	1525.33	189	74	115	relative	0.725806	1	0.831639	0.313537	0.622951	0.857143	0.399144	0.181988	1	0.879548
-	-	-	-	-	princess	3	1	female	6	high	22	2	150	0.887143	55	37	46	113.125	256	83	173	0.744427	71	33	38	1525.33	189	74	115	relative	0.725806	1	0.831639	0.313537	0.622951	0.857143	0.399144	0.181988	1	0.879548
-	-	-	-	-	princess	4	1	female	6	high	22	2	150	0.887143	55	37	46	113.125	256	83	173	0.744427	71	33	38	1525.33	189	74	115	relative	0.725806	1	0.831639	0.313537	0.622951	0.857143	0.399144	0.181988	1	0.879548
-	-	-	-	-	princess	5	0	female	6	high	22	2	150	0.887143	55	37	46	113.125	256	83	173	0.744427	71	33	38	1525.33	189	74	115	relative	0.725806	1	0.831639	0.313537	0.622951	0.857143	0.399144	0.181988	1	0.879548
-	-	-	-	-	princess	6	1	female	6	high	22	2	150	0.887143	55	37	46	113.125	256	83	173	0.744427	71	33	38	1525.33	189	74	115	relative	0.725806	1	0.831639	0.313537	0.622951	0.857143	0.399144	0.181988	1	0.879548
-	-	-	-	-	princess	7	1	female	6	high	22	2	150	0.887143	55	37	46	113.125	256	83	173	0.744427	71	33	38	1525.33	189	74	115	relative	0.725806	1	0.831639	0.313537	0.622951	0.857143	0.399144	0.181988	1	0.879548
-	-	-	-	-	princess	8	1	female	6	high	22	2	150	0.887143	55	37	46	113.125	256	83	173	0.744427	71	33	38	1525.33	189	74	115	relative	0.725806	1	0.831639	0.313537	0.622951	0.857143	0.399144	0.181988	1	0.879548
-	-	-	-	-	princess	9	1	female	6	high	22	2	150	0.887143	55	37	46	113.125	256	83	173	0.744427	71	33	38	1525.33	189	74	115	relative	0.725806	1	0.831639	0.313537	0.622951	0.857143	0.399144	0.181988	1	0.879548
-	-	-	-	-	princess	10	1	female	6	high	22	2	150	0.887143	55	37	46	113.125	256	83	173	0.744427	71	33	38	1525.33	189	74	115	relative	0.725806	1	0.831639	0.313537	0.622951	0.857143	0.399144	0.181988	1	0.879548
-	-	-	-	-	princess	11	0	female	6	high	22	2	150	0.887143	55	37	46	113.125	256	83	173	0.744427	71	33	38	1525.33	189	74	115	relative	0.725806	1	0.831639	0.313537	0.622951	0.857143	0.399144	0.181988	1	0.879548
-	-	-	-	-	princess	12	1	female	6	high	22	2	150	0.887143	55	37	46	113.125	256	83	173	0.744427	71	33	38	1525.33	189	74	115	relative	0.725806	1	0.831639	0.313537	0.622951	0.857143	0.399144	0.181988	1	0.879548
-	-	-	-	-	princess	13	1	female	6	high	22	2	150	0.887143	55	37	46	113.125	256	83	173	0.744427	71	33	38	1525.33	189	74	115	relative	0.725806	1	0.831639	0.313537	0.622951	0.857143	0.399144	0.181988	1	0.879548
-	-	-	-	-	princess	14	1	female	6	high	22	2	150	0.887143	55	37	46	113.125	256	83	173	0.744427	71	33	38	1525.33	189	74	115	relative	0.725806	1	0.831639	0.313537	0.622951	0.857143	0.399144	0.181988	1	0.879548
-	-	-	-	-	princess	15	0	female	6	high	22	2	150	0.887143	55	37	46	113.125	256	83	173	0.744427	71	33	38	1525.33	189	74	115	relative	0.725806	1	0.831639	0.313537	0.622951	0.857143	0.399144	0.181988	1	0.879548
-	-	-	-	-	bakuren	1	1	male	15	mid	-	1	14	0.114603	31	26	10	63.124	62	45	17	0.258891	6	2	4	17	12	3	9	relative	0.33871	0.174468	0.0362135	0.170647	0.461538	0.235294	0.110032	0.0763313	0.40811	0.51782
-	-	-	-	-	bakuren	2	1	male	15	mid	-	1	14	0.114603	31	26	10	63.124	62	45	17	0.258891	6	2	4	17	12	3	9	relative	0.33871	0.174468	0.0362135	0.170647	0.461538	0.235294	0.110032	0.0763313	0.40811	0.51782
-	-	-	-	-	bakuren	3	0	male	15	mid	-	1	14	0.114603	31	26	10	63.124	62	45	17	0.258891	6	2	4	17	12	3	9	relative	0.33871	0.174468	0.0362135	0.170647	0.461538	0.235294	0.110032	0.0763313	0.40811	0.51782
-	-	-	-	-	bakuren	4	1	male	15	mid	-	1	14	0.114603	31	26	10	63.124	62	45	17	0.258891	6	2	4	17	12	3	9	relative	0.33871	0.174468	0.0362135	0.170647	0.461538	0.235294	0.110032	0.0763313	0.40811	0.51782
-	-	-	-	-	bakuren	5	0	male	15	mid	-	1	14	0.114603	31	26	10	63.124	62	45	17	0.258891	6	2	4	17	12	3	9	relative	0.33871	0.174468	0.0362135	0.170647	0.461538	0.235294	0.110032	0.0763313	0.40811	0.51782
-	-	-	-	-	bakuren	6	1	male	15	mid	-	1	14	0.114603	31	26	10	63.124	62	45	17	0.258891	6	2	4	17	12	3	9	relative	0.33871	0.174468	0.0362135	0.170647	0.461538	0.235294	0.110032	0.0763313	0.40811	0.51782
-	-	-	-	-	bakuren	7	0	male	15	mid	-	1	14	0.114603	31	26	10	63.124	62	45	17	0.258891	6	2	4	17	12	3	9	relative	0.33871	0.174468	0.0362135	0.170647	0.461538	0.235294	0.110032	0.0763313	0.40811	0.51782
-	-	-	-	-	bakuren	8	1	male	15	mid	-	1	14	0.114603	31	26	10	63.124	62	45	17	0.258891	6	2	4	17	12	3	9	relative	0.33871	0.174468	0.0362135	0.170647	0.461538	0.235294	0.110032	0.0763313	0.40811	0.51782
-	-	-	-	-	bakuren	9	1	male	15	mid	-	1	14	0.114603	31	26	10	63.124	62	45	17	0.258891	6	2	4	17	12	3	9	relative	0.33871	0.174468	0.0362135	0.170647	0.461538	0.235294	0.110032	0.0763313	0.40811	0.51782
-	-	-	-	-	bakuren	10	1	male	15	mid	-	1	14	0.114603	31	26	10	63.124	62	45	17	0.258891	6	2	4	17	12	3	9	relative	0.33871	0.174468	0.0362135	0.170647	0.461538	0.235294	0.110032	0.0763313	0.40811	0.51782
-	-	-	-	-	bakuren	11	0	male	15	mid	-	1	14	0.114603	31	26	10	63.124	62	45	17	0.258891	6	2	4	17	12	3	9	relative	0.33871	0.174468	0.0362135	0.170647	0.461538	0.235294	0.110032	0.0763313	0.40811	0.51782
-	-	-	-	-	bakuren	12	1	male	15	mid	-	1	14	0.114603	31	26	10	63.124	62	45	17	0.258891	6	2	4	17	12	3	9	relative	0.33871	0.174468	0.0362135	0.170647	0.461538	0.235294	0.110032	0.0763313	0.40811	0.51782
-	-	-	-	-	bakuren	13	1	male	15	mid	-	1	14	0.114603	31	26	10	63.124	62	45	17	0.258891	6	2	4	17	12	3	9	relative	0.33871	0.174468	0.0362135	0.170647	0.461538	0.235294	0.110032	0.0763313	0.40811	0.51782
-	-	-	-	-	bakuren	14	1	male	15	mid	-	1	14	0.114603	31	26	10	63.124	62	45	17	0.258891	6	2	4	17	12	3	9	relative	0.33871	0.174468	0.0362135	0.170647	0.461538	0.235294	0.110032	0.0763313	0.40811	0.51782
-	-	-	-	-	bakuren	15	1	male	15	mid	-	1	14	0.114603	31	26	10	63.124	62	45	17	0.258891	6	2	4	17	12	3	9	relative	0.33871	0.174468	0.0362135	0.170647	0.461538	0.235294	0.110032	0.0763313	0.40811	0.51782
-	-	-	-	-	peace	1	0	female	26	high	13	1	140	0.708322	66	36	51	293.872	210	89	121	0.615176	77	32	45	644.5	190	84	106	relative	0.903226	0.804255	0.426779	0.830063	0.836066	0.862434	0.23234	0.671637	0.774111	0.720492
-	-	-	-	-	peace	2	1	female	26	high	13	1	140	0.708322	66	36	51	293.872	210	89	121	0.615176	77	32	45	644.5	190	84	106	relative	0.903226	0.804255	0.426779	0.830063	0.836066	0.862434	0.23234	0.671637	0.774111	0.720492
-	-	-	-	-	peace	3	1	female	26	high	13	1	140	0.708322	66	36	51	293.872	210	89	121	0.615176	77	32	45	644.5	190	84	106	relative	0.903226	0.804255	0.426779	0.830063	0.836066	0.862434	0.23234	0.671637	0.774111	0.720492
-	-	-	-	-	peace	4	1	female	26	high	13	1	140	0.708322	66	36	51	293.872	210	89	121	0.615176	77	32	45	644.5	190	84	106	relative	0.903226	0.804255	0.426779	0.830063	0.836066	0.862434	0.23234	0.671637	0.774111	0.720492
-	-	-	-	-	peace	5	0	female	26	high	13	1	140	0.708322	66	36	51	293.872	210	89	121	0.615176	77	32	45	644.5	190	84	106	relative	0.903226	0.804255	0.426779	0.830063	0.836066	0.862434	0.23234	0.671637	0.774111	0.720492
-	-	-	-	-	peace	6	1	female	26	high	13	1	140	0.708322	66	36	51	293.872	210	89	121	0.615176	77	32	45	644.5	190	84	106	relative	0.903226	0.804255	0.426779	0.830063	0.836066	0.862434	0.23234	0.671637	0.774111	0.720492
-	-	-	-	-	peace	7	0	female	26	high	13	1	140	0.708322	66	36	51	293.872	210	89	121	0.615176	77	32	45	644.5	190	84	106	relative	0.903226	0.804255	0.426779	0.830063	0.836066	0.862434	0.23234	0.671637	0.774111	0.720492
-	-	-	-	-	peace	8	1	female	26	high	13	1	140	0.708322	66	36	51	293.872	210	89	121	0.615176	77	32	45	644.5	190	84	106	relative	0.903226	0.804255	0.426779	0.830063	0.836066	0.862434	0.23234	0.671637	0.774111	0.720492
-	-	-	-	-	peace	9	0	female	26	high	13	1	140	0.708322	66	36	51	293.872	210	89	121	0.615176	77	32	45	644.5	190	84	106	relative	0.903226	0.804255	0.426779	0.830063	0.836066	0.862434	0.23234	0.671637	0.774111	0.720492
-	-	-	-	-	peace	10	0	female	26	high	13	1	140	0.708322	66	36	51	293.872	210	89	121	0.615176	77	32	45	644.5	190	84	106	relative	0.903226	0.804255	0.426779	0.830063	0.836066	0.862434	0.23234	0.671637	0.774111	0.720492
-	-	-	-	-	peace	11	1	female	26	high	13	1	140	0.708322	66	36	51	293.872	210	89	121	0.615176	77	32	45	644.5	190	84	106	relative	0.903226	0.804255	0.426779	0.830063	0.836066	0.862434	0.23234	0.671637	0.774111	0.720492
-	-	-	-	-	peace	12	1	female	26	high	13	1	140	0.708322	66	36	51	293.872	210	89	121	0.615176	77	32	45	644.5	190	84	106	relative	0.903226	0.804255	0.426779	0.830063	0.836066	0.862434	0.23234	0.671637	0.774111	0.720492
-	-	-	-	-	peace	13	0	female	26	high	13	1	140	0.708322	66	36	51	293.872	210	89	121	0.615176	77	32	45	644.5	190	84	106	relative	0.903226	0.804255	0.426779	0.830063	0.836066	0.862434	0.23234	0.671637	0.774111	0.720492
-	-	-	-	-	peace	14	1	female	26	high	13	1	140	0.708322	66	36	51	293.872	210	89	121	0.615176	77	32	45	644.5	190	84	106	relative	0.903226	0.804255	0.426779	0.830063	0.836066	0.862434	0.23234	0.671637	0.774111	0.720492
-	-	-	-	-	peace	15	0	female	26	high	13	1	140	0.708322	66	36	51	293.872	210	89	121	0.615176	77	32	45	644.5	190	84	106	relative	0.903226	0.804255	0.426779	0.830063	0.836066	0.862434	0.23234	0.671637	0.774111	0.720492
-	-	-	-	-	purico.09	1	1	female	2	high	13	1	158	0.897753	54	35	40	124.541	169	105	64	0.841285	70	34	36	80	185	104	81	relative	0.709677	0.744681	0.174396	0.34616	0.672131	0.835979	0.165981	0.267979	0.850385	0.795405
-	-	-	-	-	purico.09	2	0	female	2	high	13	1	158	0.897753	54	35	40	124.541	169	105	64	0.841285	70	34	36	80	185	104	81	relative	0.709677	0.744681	0.174396	0.34616	0.672131	0.835979	0.165981	0.267979	0.850385	0.795405
-	-	-	-	-	purico.09	3	1	female	2	high	13	1	158	0.897753	54	35	40	124.541	169	105	64	0.841285	70	34	36	80	185	104	81	relative	0.709677	0.744681	0.174396	0.34616	0.672131	0.835979	0.165981	0.267979	0.850385	0.795405
-	-	-	-	-	purico.09	4	0	female	2	high	13	1	158	0.897753	54	35	40	124.541	169	105	64	0.841285	70	34	36	80	185	104	81	relative	0.709677	0.744681	0.174396	0.34616	0.672131	0.835979	0.165981	0.267979	0.850385	0.795405
-	-	-	-	-	purico.09	5	0	female	2	high	13	1	158	0.897753	54	35	40	124.541	169	105	64	0.841285	70	34	36	80	185	104	81	relative	0.709677	0.744681	0.174396	0.34616	0.672131	0.835979	0.165981	0.267979	0.850385	0.795405
-	-	-	-	-	purico.09	6	1	female	2	high	13	1	158	0.897753	54	35	40	124.541	169	105	64	0.841285	70	34	36	80	185	104	81	relative	0.709677	0.744681	0.174396	0.34616	0.672131	0.835979	0.165981	0.267979	0.850385	0.795405
-	-	-	-	-	purico.09	7	1	female	2	high	13	1	158	0.897753	54	35	40	124.541	169	105	64	0.841285	70	34	36	80	185	104	81	relative	0.709677	0.744681	0.174396	0.34616	0.672131	0.835979	0.165981	0.267979	0.850385	0.795405
-	-	-	-	-	purico.09	8	1	female	2	high	13	1	158	0.897753	54	35	40	124.541	169	105	64	0.841285	70	34	36	80	185	104	81	relative	0.709677	0.744681	0.174396	0.34616	0.672131	0.835979	0.165981	0.267979	0.850385	0.795405
-	-	-	-	-	purico.09	9	1	female	2	high	13	1	158	0.897753	54	35	40	124.541	169	105	64	0.841285	70	34	36	80	185	104	81	relative	0.709677	0.744681	0.174396	0.34616	0.672131	0.835979	0.165981	0.267979	0.850385	0.795405
-	-	-	-	-	purico.09	10	1	female	2	high	13	1	158	0.897753	54	35	40	124.541	169	105	64	0.841285	70	34	36	80	185	104	81	relative	0.709677	0.744681	0.174396	0.34616	0.672131	0.835979	0.165981	0.267979	0.850385	0.795405
-	-	-	-	-	purico.09	11	1	female	2	high	13	1	158	0.897753	54	35	40	124.541	169	105	64	0.841285	70	34	36	80	185	104	81	relative	0.709677	0.744681	0.174396	0.34616	0.672131	0.835979	0.165981	0.267979	0.850385	0.795405
-	-	-	-	-	purico.09	12	0	female	2	high	13	1	158	0.897753	54	35	40	124.541	169	105	64	0.841285	70	34	36	80	185	104	81	relative	0.709677	0.744681	0.174396	0.34616	0.672131	0.835979	0.165981	0.267979	0.850385	0.795405
-	-	-	-	-	purico.09	13	1	female	2	high	13	1	158	0.897753	54	35	40	124.541	169	105	64	0.841285	70	34	36	80	185	104	81	relative	0.709677	0.744681	0.174396	0.34616	0.672131	0.835979	0.165981	0.267979	0.850385	0.795405
-	-	-	-	-	purico.09	14	1	female	2	high	13	1	158	0.897753	54	35	40	124.541	169	105	64	0.841285	70	34	36	80	185	104	81	relative	0.709677	0.744681	0.174396	0.34616	0.672131	0.835979	0.165981	0.267979	0.850385	0.795405
-	-	-	-	-	purico.09	15	0	female	2	high	13	1	158	0.897753	54	35	40	124.541	169	105	64	0.841285	70	34	36	80	185	104	81	relative	0.709677	0.744681	0.174396	0.34616	0.672131	0.835979	0.165981	0.267979	0.850385	0.795405
-	-	-	-	-	paco.e	1	1	female	106	mid	19	1	138	0.0181053	16	13	5	15.1435	98	22	76	0.0186683	17	12	5	29	36	21	15	relative	0.0967742	0.0680851	0.00635324	0.0335317	0.0983607	0.047619	0.00790384	0.017063	0.377421	0.296375
-	-	-	-	-	paco.e	2	1	female	106	mid	19	1	138	0.0181053	16	13	5	15.1435	98	22	76	0.0186683	17	12	5	29	36	21	15	relative	0.0967742	0.0680851	0.00635324	0.0335317	0.0983607	0.047619	0.00790384	0.017063	0.377421	0.296375
-	-	-	-	-	paco.e	3	0	female	106	mid	19	1	138	0.0181053	16	13	5	15.1435	98	22	76	0.0186683	17	12	5	29	36	21	15	relative	0.0967742	0.0680851	0.00635324	0.0335317	0.0983607	0.047619	0.00790384	0.017063	0.377421	0.296375
-	-	-	-	-	paco.e	4	1	female	106	mid	19	1	138	0.0181053	16	13	5	15.1435	98	22	76	0.0186683	17	12	5	29	36	21	15	relative	0.0967742	0.0680851	0.00635324	0.0335317	0.0983607	0.047619	0.00790384	0.017063	0.377421	0.296375
-	-	-	-	-	paco.e	5	0	female	106	mid	19	1	138	0.0181053	16	13	5	15.1435	98	22	76	0.0186683	17	12	5	29	36	21	15	relative	0.0967742	0.0680851	0.00635324	0.0335317	0.0983607	0.047619	0.00790384	0.017063	0.377421	0.296375
-	-	-	-	-	paco.e	6	1	female	106	mid	19	1	138	0.0181053	16	13	5	15.1435	98	22	76	0.0186683	17	12	5	29	36	21	15	relative	0.0967742	0.0680851	0.00635324	0.0335317	0.0983607	0.047619	0.00790384	0.017063	0.377421	0.296375
-	-	-	-	-	paco.e	7	1	female	106	mid	19	1	138	0.0181053	16	13	5	15.1435	98	22	76	0.0186683	17	12	5	29	36	21	15	relative	0.0967742	0.0680851	0.00635324	0.0335317	0.0983607	0.047619	0.00790384	0.017063	0.377421	0.296375
-	-	-	-	-	paco.e	8	1	female	106	mid	19	1	138	0.0181053	16	13	5	15.1435	98	22	76	0.0186683	17	12	5	29	36	21	15	relative	0.0967742	0.0680851	0.00635324	0.0335317	0.0983607	0.047619	0.00790384	0.017063	0.377421	0.296375
-	-	-	-	-	paco.e	9	1	female	106	mid	19	1	138	0.0181053	16	13	5	15.1435	98	22	76	0.0186683	17	12	5	29	36	21	15	relative	0.0967742	0.0680851	0.00635324	0.0335317	0.0983607	0.047619	0.00790384	0.017063	0.377421	0.296375
-	-	-	-	-	paco.e	10	0	female	106	mid	19	1	138	0.0181053	16	13	5	15.1435	98	22	76	0.0186683	17	12	5	29	36	21	15	relative	0.0967742	0.0680851	0.00635324	0.0335317	0.0983607	0.047619	0.00790384	0.017063	0.377421	0.296375
-	-	-	-	-	paco.e	11	1	female	106	mid	19	1	138	0.0181053	16	13	5	15.1435	98	22	76	0.0186683	17	12	5	29	36	21	15	relative	0.0967742	0.0680851	0.00635324	0.0335317	0.0983607	0.047619	0.00790384	0.017063	0.377421	0.296375
-	-	-	-	-	paco.e	12	1	female	106	mid	19	1	138	0.0181053	16	13	5	15.1435	98	22	76	0.0186683	17	12	5	29	36	21	15	relative	0.0967742	0.0680851	0.00635324	0.0335317	0.0983607	0.047619	0.00790384	0.017063	0.377421	0.296375
-	-	-	-	-	paco.e	13	1	female	106	mid	19	1	138	0.0181053	16	13	5	15.1435	98	22	76	0.0186683	17	12	5	29	36	21	15	relative	0.0967742	0.0680851	0.00635324	0.0335317	0.0983607	0.047619	0.00790384	0.017063	0.377421	0.296375
-	-	-	-	-	paco.e	14	1	female	106	mid	19	1	138	0.0181053	16	13	5	15.1435	98	22	76	0.0186683	17	12	5	29	36	21	15	relative	0.0967742	0.0680851	0.00635324	0.0335317	0.0983607	0.047619	0.00790384	0.017063	0.377421	0.296375
-	-	-	-	-	paco.e	15	1	female	106	mid	19	1	138	0.0181053	16	13	5	15.1435	98	22	76	0.0186683	17	12	5	29	36	21	15	relative	0.0967742	0.0680851	0.00635324	0.0335317	0.0983607	0.047619	0.00790384	0.017063	0.377421	0.296375
-	-	-	-	-	Monday.02	1	1	female	25	high	20	2	120	0.923126	58	33	44	168.409	144	93	51	0.701554	65	28	37	596	182	71	111	relative	0.774194	0.974468	0.38723	0.471524	0.672131	0.820106	0.208464	0.327462	0.795236	0.741638
-	-	-	-	-	Monday.02	2	0	female	25	high	20	2	120	0.923126	58	33	44	168.409	144	93	51	0.701554	65	28	37	596	182	71	111	relative	0.774194	0.974468	0.38723	0.471524	0.672131	0.820106	0.208464	0.327462	0.795236	0.741638
-	-	-	-	-	Monday.02	3	0	female	25	high	20	2	120	0.923126	58	33	44	168.409	144	93	51	0.701554	65	28	37	596	182	71	111	relative	0.774194	0.974468	0.38723	0.471524	0.672131	0.820106	0.208464	0.327462	0.795236	0.741638
-	-	-	-	-	Monday.02	4	1	female	25	high	20	2	120	0.923126	58	33	44	168.409	144	93	51	0.701554	65	28	37	596	182	71	111	relative	0.774194	0.974468	0.38723	0.471524	0.672131	0.820106	0.208464	0.327462	0.795236	0.741638
-	-	-	-	-	Monday.02	5	0	female	25	high	20	2	120	0.923126	58	33	44	168.409	144	93	51	0.701554	65	28	37	596	182	71	111	relative	0.774194	0.974468	0.38723	0.471524	0.672131	0.820106	0.208464	0.327462	0.795236	0.741638
-	-	-	-	-	Monday.02	6	1	female	25	high	20	2	120	0.923126	58	33	44	168.409	144	93	51	0.701554	65	28	37	596	182	71	111	relative	0.774194	0.974468	0.38723	0.471524	0.672131	0.820106	0.208464	0.327462	0.795236	0.741638
-	-	-	-	-	Monday.02	7	1	female	25	high	20	2	120	0.923126	58	33	44	168.409	144	93	51	0.701554	65	28	37	596	182	71	111	relative	0.774194	0.974468	0.38723	0.471524	0.672131	0.820106	0.208464	0.327462	0.795236	0.741638
-	-	-	-	-	Monday.02	8	1	female	25	high	20	2	120	0.923126	58	33	44	168.409	144	93	51	0.701554	65	28	37	596	182	71	111	relative	0.774194	0.974468	0.38723	0.471524	0.672131	0.820106	0.208464	0.327462	0.795236	0.741638
-	-	-	-	-	Monday.02	9	1	female	25	high	20	2	120	0.923126	58	33	44	168.409	144	93	51	0.701554	65	28	37	596	182	71	111	relative	0.774194	0.974468	0.38723	0.471524	0.672131	0.820106	0.208464	0.327462	0.795236	0.741638
-	-	-	-	-	Monday.02	10	0	female	25	high	20	2	120	0.923126	58	33	44	168.409	144	93	51	0.701554	65	28	37	596	182	71	111	relative	0.774194	0.974468	0.38723	0.471524	0.672131	0.820106	0.208464	0.327462	0.795236	0.741638
-	-	-	-	-	Monday.02	11	1	female	25	high	20	2	120	0.923126	58	33	44	168.409	144	93	51	0.701554	65	28	37	596	182	71	111	relative	0.774194	0.974468	0.38723	0.471524	0.672131	0.820106	0.208464	0.327462	0.795236	0.741638
-	-	-	-	-	Monday.02	12	0	female	25	high	20	2	120	0.923126	58	33	44	168.409	144	93	51	0.701554	65	28	37	596	182	71	111	relative	0.774194	0.974468	0.38723	0.471524	0.672131	0.820106	0.208464	0.327462	0.795236	0.741638
-	-	-	-	-	Monday.02	13	0	female	25	high	20	2	120	0.923126	58	33	44	168.409	144	93	51	0.701554	65	28	37	596	182	71	111	relative	0.774194	0.974468	0.38723	0.471524	0.672131	0.820106	0.208464	0.327462	0.795236	0.741638
-	-	-	-	-	Monday.02	14	1	female	25	high	20	2	120	0.923126	58	33	44	168.409	144	93	51	0.701554	65	28	37	596	182	71	111	relative	0.774194	0.974468	0.38723	0.471524	0.672131	0.820106	0.208464	0.327462	0.795236	0.741638
-	-	-	-	-	Monday.02	15	0	female	25	high	20	2	120	0.923126	58	33	44	168.409	144	93	51	0.701554	65	28	37	596	182	71	111	relative	0.774194	0.974468	0.38723	0.471524	0.672131	0.820106	0.208464	0.327462	0.795236	0.741638
-	-	-	-	-	zozo	1	1	female	11	high	13	1	218	0.701301	58	34	39	168.225	205	65	140	0.713687	71	33	38	2963.5	203	64	139	relative	0.774194	0.782979	0.940121	0.470998	0.770492	0.931217	1	0.437209	0.991748	0.99794
-	-	-	-	-	zozo	2	1	female	11	high	13	1	218	0.701301	58	34	39	168.225	205	65	140	0.713687	71	33	38	2963.5	203	64	139	relative	0.774194	0.782979	0.940121	0.470998	0.770492	0.931217	1	0.437209	0.991748	0.99794
-	-	-	-	-	zozo	3	0	female	11	high	13	1	218	0.701301	58	34	39	168.225	205	65	140	0.713687	71	33	38	2963.5	203	64	139	relative	0.774194	0.782979	0.940121	0.470998	0.770492	0.931217	1	0.437209	0.991748	0.99794
-	-	-	-	-	zozo	4	0	female	11	high	13	1	218	0.701301	58	34	39	168.225	205	65	140	0.713687	71	33	38	2963.5	203	64	139	relative	0.774194	0.782979	0.940121	0.470998	0.770492	0.931217	1	0.437209	0.991748	0.99794
-	-	-	-	-	zozo	5	0	female	11	high	13	1	218	0.701301	58	34	39	168.225	205	65	140	0.713687	71	33	38	2963.5	203	64	139	relative	0.774194	0.782979	0.940121	0.470998	0.770492	0.931217	1	0.437209	0.991748	0.99794
-	-	-	-	-	zozo	6	0	female	11	high	13	1	218	0.701301	58	34	39	168.225	205	65	140	0.713687	71	33	38	2963.5	203	64	139	relative	0.774194	0.782979	0.940121	0.470998	0.770492	0.931217	1	0.437209	0.991748	0.99794
-	-	-	-	-	zozo	7	0	female	11	high	13	1	218	0.701301	58	34	39	168.225	205	65	140	0.713687	71	33	38	2963.5	203	64	139	relative	0.774194	0.782979	0.940121	0.470998	0.770492	0.931217	1	0.437209	0.991748	0.99794
-	-	-	-	-	zozo	8	1	female	11	high	13	1	218	0.701301	58	34	39	168.225	205	65	140	0.713687	71	33	38	2963.5	203	64	139	relative	0.774194	0.782979	0.940121	0.470998	0.770492	0.931217	1	0.437209	0.991748	0.99794
-	-	-	-	-	zozo	9	0	female	11	high	13	1	218	0.701301	58	34	39	168.225	205	65	140	0.713687	71	33	38	2963.5	203	64	139	relative	0.774194	0.782979	0.940121	0.470998	0.770492	0.931217	1	0.437209	0.991748	0.99794
-	-	-	-	-	zozo	10	1	female	11	high	13	1	218	0.701301	58	34	39	168.225	205	65	140	0.713687	71	33	38	2963.5	203	64	139	relative	0.774194	0.782979	0.940121	0.470998	0.770492	0.931217	1	0.437209	0.991748	0.99794
-	-	-	-	-	zozo	11	1	female	11	high	13	1	218	0.701301	58	34	39	168.225	205	65	140	0.713687	71	33	38	2963.5	203	64	139	relative	0.774194	0.782979	0.940121	0.470998	0.770492	0.931217	1	0.437209	0.991748	0.99794
-	-	-	-	-	zozo	12	0	female	11	high	13	1	218	0.701301	58	34	39	168.225	205	65	140	0.713687	71	33	38	2963.5	203	64	139	relative	0.774194	0.782979	0.940121	0.470998	0.770492	0.931217	1	0.437209	0.991748	0.99794
-	-	-	-	-	zozo	13	1	female	11	high	13	1	218	0.701301	58	34	39	168.225	205	65	140	0.713687	71	33	38	2963.5	203	64	139	relative	0.774194	0.782979	0.940121	0.470998	0.770492	0.931217	1	0.437209	0.991748	0.99794
-	-	-	-	-	zozo	14	0	female	11	high	13	1	218	0.701301	58	34	39	168.225	205	65	140	0.713687	71	33	38	2963.5	203	64	139	relative	0.774194	0.782979	0.940121	0.470998	0.770492	0.931217	1	0.437209	0.991748	0.99794
-	-	-	-	-	zozo	15	1	female	11	high	13	1	218	0.701301	58	34	39	168.225	205	65	140	0.713687	71	33	38	2963.5	203	64	139	relative	0.774194	0.782979	0.940121	0.470998	0.770492	0.931217	1	0.437209	0.991748	0.99794
-	-	-	-	-	momo	1	1	female	12	high	19	1	117	0.405068	49	29	34	111.382	122	68	54	0.366336	51	24	27	23	96	59	37	relative	0.629032	0.429787	0.0463787	0.308555	0.508197	0.365079	0.00098798	0.16097	0.732318	0.679279
-	-	-	-	-	momo	2	0	female	12	high	19	1	117	0.405068	49	29	34	111.382	122	68	54	0.366336	51	24	27	23	96	59	37	relative	0.629032	0.429787	0.0463787	0.308555	0.508197	0.365079	0.00098798	0.16097	0.732318	0.679279
-	-	-	-	-	momo	3	1	female	12	high	19	1	117	0.405068	49	29	34	111.382	122	68	54	0.366336	51	24	27	23	96	59	37	relative	0.629032	0.429787	0.0463787	0.308555	0.508197	0.365079	0.00098798	0.16097	0.732318	0.679279
-	-	-	-	-	momo	4	0	female	12	high	19	1	117	0.405068	49	29	34	111.382	122	68	54	0.366336	51	24	27	23	96	59	37	relative	0.629032	0.429787	0.0463787	0.308555	0.508197	0.365079	0.00098798	0.16097	0.732318	0.679279
-	-	-	-	-	momo	5	0	female	12	high	19	1	117	0.405068	49	29	34	111.382	122	68	54	0.366336	51	24	27	23	96	59	37	relative	0.629032	0.429787	0.0463787	0.308555	0.508197	0.365079	0.00098798	0.16097	0.732318	0.679279
-	-	-	-	-	momo	6	1	female	12	high	19	1	117	0.405068	49	29	34	111.382	122	68	54	0.366336	51	24	27	23	96	59	37	relative	0.629032	0.429787	0.0463787	0.308555	0.508197	0.365079	0.00098798	0.16097	0.732318	0.679279
-	-	-	-	-	momo	7	1	female	12	high	19	1	117	0.405068	49	29	34	111.382	122	68	54	0.366336	51	24	27	23	96	59	37	relative	0.629032	0.429787	0.0463787	0.308555	0.508197	0.365079	0.00098798	0.16097	0.732318	0.679279
-	-	-	-	-	momo	8	0	female	12	high	19	1	117	0.405068	49	29	34	111.382	122	68	54	0.366336	51	24	27	23	96	59	37	relative	0.629032	0.429787	0.0463787	0.308555	0.508197	0.365079	0.00098798	0.16097	0.732318	0.679279
-	-	-	-	-	momo	9	1	female	12	high	19	1	117	0.405068	49	29	34	111.382	122	68	54	0.366336	51	24	27	23	96	59	37	relative	0.629032	0.429787	0.0463787	0.308555	0.508197	0.365079	0.00098798	0.16097	0.732318	0.679279
-	-	-	-	-	momo	10	1	female	12	high	19	1	117	0.405068	49	29	34	111.382	122	68	54	0.366336	51	24	27	23	96	59	37	relative	0.629032	0.429787	0.0463787	0.308555	0.508197	0.365079	0.00098798	0.16097	0.732318	0.679279
-	-	-	-	-	momo	11	1	female	12	high	19	1	117	0.405068	49	29	34	111.382	122	68	54	0.366336	51	24	27	23	96	59	37	relative	0.629032	0.429787	0.0463787	0.308555	0.508197	0.365079	0.00098798	0.16097	0.732318	0.679279
-	-	-	-	-	momo	12	0	female	12	high	19	1	117	0.405068	49	29	34	111.382	122	68	54	0.366336	51	24	27	23	96	59	37	relative	0.629032	0.429787	0.0463787	0.308555	0.508197	0.365079	0.00098798	0.16097	0.732318	0.679279
-	-	-	-	-	momo	13	0	female	12	high	19	1	117	0.405068	49	29	34	111.382	122	68	54	0.366336	51	24	27	23	96	59	37	relative	0.629032	0.429787	0.0463787	0.308555	0.508197	0.365079	0.00098798	0.16097	0.732318	0.679279
-	-	-	-	-	momo	14	1	female	12	high	19	1	117	0.405068	49	29	34	111.382	122	68	54	0.366336	51	24	27	23	96	59	37	relative	0.629032	0.429787	0.0463787	0.308555	0.508197	0.365079	0.00098798	0.16097	0.732318	0.679279
-	-	-	-	-	momo	15	1	female	12	high	19	1	117	0.405068	49	29	34	111.382	122	68	54	0.366336	51	24	27	23	96	59	37	relative	0.629032	0.429787	0.0463787	0.308555	0.508197	0.365079	0.00098798	0.16097	0.732318	0.679279
-	-	-	-	-	kirei.s	1	0	female	14	high	14	1	79	0.675035	41	25	31	59.6653	159	55	104	0.598361	46	21	25	120	141	49	92	relative	0.5	0.66383	0.090216	0.160763	0.42623	0.603175	0.0326033	0.0795	0.65828	0.493052
-	-	-	-	-	kirei.s	2	0	female	14	high	14	1	79	0.675035	41	25	31	59.6653	159	55	104	0.598361	46	21	25	120	141	49	92	relative	0.5	0.66383	0.090216	0.160763	0.42623	0.603175	0.0326033	0.0795	0.65828	0.493052
-	-	-	-	-	kirei.s	3	1	female	14	high	14	1	79	0.675035	41	25	31	59.6653	159	55	104	0.598361	46	21	25	120	141	49	92	relative	0.5	0.66383	0.090216	0.160763	0.42623	0.603175	0.0326033	0.0795	0.65828	0.493052
-	-	-	-	-	kirei.s	4	0	female	14	high	14	1	79	0.675035	41	25	31	59.6653	159	55	104	0.598361	46	21	25	120	141	49	92	relative	0.5	0.66383	0.090216	0.160763	0.42623	0.603175	0.0326033	0.0795	0.65828	0.493052
-	-	-	-	-	kirei.s	5	1	female	14	high	14	1	79	0.675035	41	25	31	59.6653	159	55	104	0.598361	46	21	25	120	141	49	92	relative	0.5	0.66383	0.090216	0.160763	0.42623	0.603175	0.0326033	0.0795	0.65828	0.493052
-	-	-	-	-	kirei.s	6	1	female	14	high	14	1	79	0.675035	41	25	31	59.6653	159	55	104	0.598361	46	21	25	120	141	49	92	relative	0.5	0.66383	0.090216	0.160763	0.42623	0.603175	0.0326033	0.0795	0.65828	0.493052
-	-	-	-	-	kirei.s	7	0	female	14	high	14	1	79	0.675035	41	25	31	59.6653	159	55	104	0.598361	46	21	25	120	141	49	92	relative	0.5	0.66383	0.090216	0.160763	0.42623	0.603175	0.0326033	0.0795	0.65828	0.493052
-	-	-	-	-	kirei.s	8	0	female	14	high	14	1	79	0.675035	41	25	31	59.6653	159	55	104	0.598361	46	21	25	120	141	49	92	relative	0.5	0.66383	0.090216	0.160763	0.42623	0.603175	0.0326033	0.0795	0.65828	0.493052
-	-	-	-	-	kirei.s	9	1	female	14	high	14	1	79	0.675035	41	25	31	59.6653	159	55	104	0.598361	46	21	25	120	141	49	92	relative	0.5	0.66383	0.090216	0.160763	0.42623	0.603175	0.0326033	0.0795	0.65828	0.493052
-	-	-	-	-	kirei.s	10	0	female	14	high	14	1	79	0.675035	41	25	31	59.6653	159	55	104	0.598361	46	21	25	120	141	49	92	relative	0.5	0.66383	0.090216	0.160763	0.42623	0.603175	0.0326033	0.0795	0.65828	0.493052
-	-	-	-	-	kirei.s	11	1	female	14	high	14	1	79	0.675035	41	25	31	59.6653	159	55	104	0.598361	46	21	25	120	141	49	92	relative	0.5	0.66383	0.090216	0.160763	0.42623	0.603175	0.0326033	0.0795	0.65828	0.493052
-	-	-	-	-	kirei.s	12	0	female	14	high	14	1	79	0.675035	41	25	31	59.6653	159	55	104	0.598361	46	21	25	120	141	49	92	relative	0.5	0.66383	0.090216	0.160763	0.42623	0.603175	0.0326033	0.0795	0.65828	0.493052
-	-	-	-	-	kirei.s	13	1	female	14	high	14	1	79	0.675035	41	25	31	59.6653	159	55	104	0.598361	46	21	25	120	141	49	92	relative	0.5	0.66383	0.090216	0.160763	0.42623	0.603175	0.0326033	0.0795	0.65828	0.493052
-	-	-	-	-	kirei.s	14	1	female	14	high	14	1	79	0.675035	41	25	31	59.6653	159	55	104	0.598361	46	21	25	120	141	49	92	relative	0.5	0.66383	0.090216	0.160763	0.42623	0.603175	0.0326033	0.0795	0.65828	0.493052
-	-	-	-	-	kirei.s	15	0	female	14	high	14	1	79	0.675035	41	25	31	59.6653	159	55	104	0.598361	46	21	25	120	141	49	92	relative	0.5	0.66383	0.090216	0.160763	0.42623	0.603175	0.0326033	0.0795	0.65828	0.493052
-	-	-	-	-	oil	1	1	female	34	high	17	1	135	0.293592	47	33	25	128.992	122	77	45	0.299855	51	31	20	131	110	72	38	relative	0.596774	0.429787	0.0565438	0.358879	0.52459	0.439153	0.048411	0.242231	0.514133	0.426184
-	-	-	-	-	oil	2	0	female	34	high	17	1	135	0.293592	47	33	25	128.992	122	77	45	0.299855	51	31	20	131	110	72	38	relative	0.596774	0.429787	0.0565438	0.358879	0.52459	0.439153	0.048411	0.242231	0.514133	0.426184
-	-	-	-	-	oil	3	1	female	34	high	17	1	135	0.293592	47	33	25	128.992	122	77	45	0.299855	51	31	20	131	110	72	38	relative	0.596774	0.429787	0.0565438	0.358879	0.52459	0.439153	0.048411	0.242231	0.514133	0.426184
-	-	-	-	-	oil	4	1	female	34	high	17	1	135	0.293592	47	33	25	128.992	122	77	45	0.299855	51	31	20	131	110	72	38	relative	0.596774	0.429787	0.0565438	0.358879	0.52459	0.439153	0.048411	0.242231	0.514133	0.426184
-	-	-	-	-	oil	5	1	female	34	high	17	1	135	0.293592	47	33	25	128.992	122	77	45	0.299855	51	31	20	131	110	72	38	relative	0.596774	0.429787	0.0565438	0.358879	0.52459	0.439153	0.048411	0.242231	0.514133	0.426184
-	-	-	-	-	oil	6	1	female	34	high	17	1	135	0.293592	47	33	25	128.992	122	77	45	0.299855	51	31	20	131	110	72	38	relative	0.596774	0.429787	0.0565438	0.358879	0.52459	0.439153	0.048411	0.242231	0.514133	0.426184
-	-	-	-	-	oil	7	0	female	34	high	17	1	135	0.293592	47	33	25	128.992	122	77	45	0.299855	51	31	20	131	110	72	38	relative	0.596774	0.429787	0.0565438	0.358879	0.52459	0.439153	0.048411	0.242231	0.514133	0.426184
-	-	-	-	-	oil	8	0	female	34	high	17	1	135	0.293592	47	33	25	128.992	122	77	45	0.299855	51	31	20	131	110	72	38	relative	0.596774	0.429787	0.0565438	0.358879	0.52459	0.439153	0.048411	0.242231	0.514133	0.426184
-	-	-	-	-	oil	9	0	female	34	high	17	1	135	0.293592	47	33	25	128.992	122	77	45	0.299855	51	31	20	131	110	72	38	relative	0.596774	0.429787	0.0565438	0.358879	0.52459	0.439153	0.048411	0.242231	0.514133	0.426184
-	-	-	-	-	oil	10	1	female	34	high	17	1	135	0.293592	47	33	25	128.992	122	77	45	0.299855	51	31	20	131	110	72	38	relative	0.596774	0.429787	0.0565438	0.358879	0.52459	0.439153	0.048411	0.242231	0.514133	0.426184
-	-	-	-	-	oil	11	1	female	34	high	17	1	135	0.293592	47	33	25	128.992	122	77	45	0.299855	51	31	20	131	110	72	38	relative	0.596774	0.429787	0.0565438	0.358879	0.52459	0.439153	0.048411	0.242231	0.514133	0.426184
-	-	-	-	-	oil	12	1	female	34	high	17	1	135	0.293592	47	33	25	128.992	122	77	45	0.299855	51	31	20	131	110	72	38	relative	0.596774	0.429787	0.0565438	0.358879	0.52459	0.439153	0.048411	0.242231	0.514133	0.426184
-	-	-	-	-	oil	13	1	female	34	high	17	1	135	0.293592	47	33	25	128.992	122	77	45	0.299855	51	31	20	131	110	72	38	relative	0.596774	0.429787	0.0565438	0.358879	0.52459	0.439153	0.048411	0.242231	0.514133	0.426184
-	-	-	-	-	oil	14	0	female	34	high	17	1	135	0.293592	47	33	25	128.992	122	77	45	0.299855	51	31	20	131	110	72	38	relative	0.596774	0.429787	0.0565438	0.358879	0.52459	0.439153	0.048411	0.242231	0.514133	0.426184
-	-	-	-	-	oil	15	1	female	34	high	17	1	135	0.293592	47	33	25	128.992	122	77	45	0.299855	51	31	20	131	110	72	38	relative	0.596774	0.429787	0.0565438	0.358879	0.52459	0.439153	0.048411	0.242231	0.514133	0.426184
-	-	-	-	-	manta	1	0	male	22	low	15	1	101	0.0555237	22	22	2	32.6972	31	29	2	0.00199018	2	2	0	0.5	2	2	0	relative	0.193548	0.0425532	0	0.0836954	0.153846	0.0392157	0.00323625	0.0134095	0.30359	0.221164
-	-	-	-	-	manta	2	1	male	22	low	15	1	101	0.0555237	22	22	2	32.6972	31	29	2	0.00199018	2	2	0	0.5	2	2	0	relative	0.193548	0.0425532	0	0.0836954	0.153846	0.0392157	0.00323625	0.0134095	0.30359	0.221164
-	-	-	-	-	manta	3	1	male	22	low	15	1	101	0.0555237	22	22	2	32.6972	31	29	2	0.00199018	2	2	0	0.5	2	2	0	relative	0.193548	0.0425532	0	0.0836954	0.153846	0.0392157	0.00323625	0.0134095	0.30359	0.221164
-	-	-	-	-	manta	4	1	male	22	low	15	1	101	0.0555237	22	22	2	32.6972	31	29	2	0.00199018	2	2	0	0.5	2	2	0	relative	0.193548	0.0425532	0	0.0836954	0.153846	0.0392157	0.00323625	0.0134095	0.30359	0.221164
-	-	-	-	-	manta	5	1	male	22	low	15	1	101	0.0555237	22	22	2	32.6972	31	29	2	0.00199018	2	2	0	0.5	2	2	0	relative	0.193548	0.0425532	0	0.0836954	0.153846	0.0392157	0.00323625	0.0134095	0.30359	0.221164
-	-	-	-	-	manta	6	1	male	22	low	15	1	101	0.0555237	22	22	2	32.6972	31	29	2	0.00199018	2	2	0	0.5	2	2	0	relative	0.193548	0.0425532	0	0.0836954	0.153846	0.0392157	0.00323625	0.0134095	0.30359	0.221164
-	-	-	-	-	manta	7	1	male	22	low	15	1	101	0.0555237	22	22	2	32.6972	31	29	2	0.00199018	2	2	0	0.5	2	2	0	relative	0.193548	0.0425532	0	0.0836954	0.153846	0.0392157	0.00323625	0.0134095	0.30359	0.221164
-	-	-	-	-	manta	8	0	male	22	low	15	1	101	0.0555237	22	22	2	32.6972	31	29	2	0.00199018	2	2	0	0.5	2	2	0	relative	0.193548	0.0425532	0	0.0836954	0.153846	0.0392157	0.00323625	0.0134095	0.30359	0.221164
-	-	-	-	-	manta	9	0	male	22	low	15	1	101	0.0555237	22	22	2	32.6972	31	29	2	0.00199018	2	2	0	0.5	2	2	0	relative	0.193548	0.0425532	0	0.0836954	0.153846	0.0392157	0.00323625	0.0134095	0.30359	0.221164
-	-	-	-	-	manta	10	0	male	22	low	15	1	101	0.0555237	22	22	2	32.6972	31	29	2	0.00199018	2	2	0	0.5	2	2	0	relative	0.193548	0.0425532	0	0.0836954	0.153846	0.0392157	0.00323625	0.0134095	0.30359	0.221164
-	-	-	-	-	manta	11	0	male	22	low	15	1	101	0.0555237	22	22	2	32.6972	31	29	2	0.00199018	2	2	0	0.5	2	2	0	relative	0.193548	0.0425532	0	0.0836954	0.153846	0.0392157	0.00323625	0.0134095	0.30359	0.221164
-	-	-	-	-	manta	12	1	male	22	low	15	1	101	0.0555237	22	22	2	32.6972	31	29	2	0.00199018	2	2	0	0.5	2	2	0	relative	0.193548	0.0425532	0	0.0836954	0.153846	0.0392157	0.00323625	0.0134095	0.30359	0.221164
-	-	-	-	-	manta	13	1	male	22	low	15	1	101	0.0555237	22	22	2	32.6972	31	29	2	0.00199018	2	2	0	0.5	2	2	0	relative	0.193548	0.0425532	0	0.0836954	0.153846	0.0392157	0.00323625	0.0134095	0.30359	0.221164
-	-	-	-	-	manta	14	0	male	22	low	15	1	101	0.0555237	22	22	2	32.6972	31	29	2	0.00199018	2	2	0	0.5	2	2	0	relative	0.193548	0.0425532	0	0.0836954	0.153846	0.0392157	0.00323625	0.0134095	0.30359	0.221164
-	-	-	-	-	manta	15	1	male	22	low	15	1	101	0.0555237	22	22	2	32.6972	31	29	2	0.00199018	2	2	0	0.5	2	2	0	relative	0.193548	0.0425532	0	0.0836954	0.153846	0.0392157	0.00323625	0.0134095	0.30359	0.221164
-	-	-	-	-	peco	1	1	female	43	high	-	1	142	0.233862	31	11	26	69.1181	83	40	43	0.263558	34	11	23	155	78	40	38	relative	0.33871	0.26383	0.044155	0.187776	0.311475	0.269841	0.050387	0.113197	0.419953	0.374531
-	-	-	-	-	peco	2	1	female	43	high	-	1	142	0.233862	31	11	26	69.1181	83	40	43	0.263558	34	11	23	155	78	40	38	relative	0.33871	0.26383	0.044155	0.187776	0.311475	0.269841	0.050387	0.113197	0.419953	0.374531
-	-	-	-	-	peco	3	1	female	43	high	-	1	142	0.233862	31	11	26	69.1181	83	40	43	0.263558	34	11	23	155	78	40	38	relative	0.33871	0.26383	0.044155	0.187776	0.311475	0.269841	0.050387	0.113197	0.419953	0.374531
-	-	-	-	-	peco	4	1	female	43	high	-	1	142	0.233862	31	11	26	69.1181	83	40	43	0.263558	34	11	23	155	78	40	38	relative	0.33871	0.26383	0.044155	0.187776	0.311475	0.269841	0.050387	0.113197	0.419953	0.374531
-	-	-	-	-	peco	5	0	female	43	high	-	1	142	0.233862	31	11	26	69.1181	83	40	43	0.263558	34	11	23	155	78	40	38	relative	0.33871	0.26383	0.044155	0.187776	0.311475	0.269841	0.050387	0.113197	0.419953	0.374531
-	-	-	-	-	peco	6	1	female	43	high	-	1	142	0.233862	31	11	26	69.1181	83	40	43	0.263558	34	11	23	155	78	40	38	relative	0.33871	0.26383	0.044155	0.187776	0.311475	0.269841	0.050387	0.113197	0.419953	0.374531
-	-	-	-	-	peco	7	0	female	43	high	-	1	142	0.233862	31	11	26	69.1181	83	40	43	0.263558	34	11	23	155	78	40	38	relative	0.33871	0.26383	0.044155	0.187776	0.311475	0.269841	0.050387	0.113197	0.419953	0.374531
-	-	-	-	-	peco	8	1	female	43	high	-	1	142	0.233862	31	11	26	69.1181	83	40	43	0.263558	34	11	23	155	78	40	38	relative	0.33871	0.26383	0.044155	0.187776	0.311475	0.269841	0.050387	0.113197	0.419953	0.374531
-	-	-	-	-	peco	9	0	female	43	high	-	1	142	0.233862	31	11	26	69.1181	83	40	43	0.263558	34	11	23	155	78	40	38	relative	0.33871	0.26383	0.044155	0.187776	0.311475	0.269841	0.050387	0.113197	0.419953	0.374531
-	-	-	-	-	peco	10	0	female	43	high	-	1	142	0.233862	31	11	26	69.1181	83	40	43	0.263558	34	11	23	155	78	40	38	relative	0.33871	0.26383	0.044155	0.187776	0.311475	0.269841	0.050387	0.113197	0.419953	0.374531
-	-	-	-	-	peco	11	1	female	43	high	-	1	142	0.233862	31	11	26	69.1181	83	40	43	0.263558	34	11	23	155	78	40	38	relative	0.33871	0.26383	0.044155	0.187776	0.311475	0.269841	0.050387	0.113197	0.419953	0.374531
-	-	-	-	-	peco	12	0	female	43	high	-	1	142	0.233862	31	11	26	69.1181	83	40	43	0.263558	34	11	23	155	78	40	38	relative	0.33871	0.26383	0.044155	0.187776	0.311475	0.269841	0.050387	0.113197	0.419953	0.374531
-	-	-	-	-	peco	13	0	female	43	high	-	1	142	0.233862	31	11	26	69.1181	83	40	43	0.263558	34	11	23	155	78	40	38	relative	0.33871	0.26383	0.044155	0.187776	0.311475	0.269841	0.050387	0.113197	0.419953	0.374531
-	-	-	-	-	peco	14	0	female	43	high	-	1	142	0.233862	31	11	26	69.1181	83	40	43	0.263558	34	11	23	155	78	40	38	relative	0.33871	0.26383	0.044155	0.187776	0.311475	0.269841	0.050387	0.113197	0.419953	0.374531
-	-	-	-	-	peco	15	1	female	43	high	-	1	142	0.233862	31	11	26	69.1181	83	40	43	0.263558	34	11	23	155	78	40	38	relative	0.33871	0.26383	0.044155	0.187776	0.311475	0.269841	0.050387	0.113197	0.419953	0.374531
-	-	-	-	-	yozakura	1	1	female	64	mid	-	1	208	0.246913	24	17	14	37.5574	103	53	50	0.177996	27	16	11	190	84	52	32	relative	0.225806	0.348936	0.297014	0.0975844	0.196721	0.301587	0.0780504	0.0692557	0.823012	0.548767
-	-	-	-	-	yozakura	2	1	female	64	mid	-	1	208	0.246913	24	17	14	37.5574	103	53	50	0.177996	27	16	11	190	84	52	32	relative	0.225806	0.348936	0.297014	0.0975844	0.196721	0.301587	0.0780504	0.0692557	0.823012	0.548767
-	-	-	-	-	yozakura	3	0	female	64	mid	-	1	208	0.246913	24	17	14	37.5574	103	53	50	0.177996	27	16	11	190	84	52	32	relative	0.225806	0.348936	0.297014	0.0975844	0.196721	0.301587	0.0780504	0.0692557	0.823012	0.548767
-	-	-	-	-	yozakura	4	0	female	64	mid	-	1	208	0.246913	24	17	14	37.5574	103	53	50	0.177996	27	16	11	190	84	52	32	relative	0.225806	0.348936	0.297014	0.0975844	0.196721	0.301587	0.0780504	0.0692557	0.823012	0.548767
-	-	-	-	-	yozakura	5	1	female	64	mid	-	1	208	0.246913	24	17	14	37.5574	103	53	50	0.177996	27	16	11	190	84	52	32	relative	0.225806	0.348936	0.297014	0.0975844	0.196721	0.301587	0.0780504	0.0692557	0.823012	0.548767
-	-	-	-	-	yozakura	6	1	female	64	mid	-	1	208	0.246913	24	17	14	37.5574	103	53	50	0.177996	27	16	11	190	84	52	32	relative	0.225806	0.348936	0.297014	0.0975844	0.196721	0.301587	0.0780504	0.0692557	0.823012	0.548767
-	-	-	-	-	yozakura	7	0	female	64	mid	-	1	208	0.246913	24	17	14	37.5574	103	53	50	0.177996	27	16	11	190	84	52	32	relative	0.225806	0.348936	0.297014	0.0975844	0.196721	0.301587	0.0780504	0.0692557	0.823012	0.548767
-	-	-	-	-	yozakura	8	1	female	64	mid	-	1	208	0.246913	24	17	14	37.5574	103	53	50	0.177996	27	16	11	190	84	52	32	relative	0.225806	0.348936	0.297014	0.0975844	0.196721	0.301587	0.0780504	0.0692557	0.823012	0.548767
-	-	-	-	-	yozakura	9	1	female	64	mid	-	1	208	0.246913	24	17	14	37.5574	103	53	50	0.177996	27	16	11	190	84	52	32	relative	0.225806	0.348936	0.297014	0.0975844	0.196721	0.301587	0.0780504	0.0692557	0.823012	0.548767
-	-	-	-	-	yozakura	10	1	female	64	mid	-	1	208	0.246913	24	17	14	37.5574	103	53	50	0.177996	27	16	11	190	84	52	32	relative	0.225806	0.348936	0.297014	0.0975844	0.196721	0.301587	0.0780504	0.0692557	0.823012	0.548767
-	-	-	-	-	yozakura	11	0	female	64	mid	-	1	208	0.246913	24	17	14	37.5574	103	53	50	0.177996	27	16	11	190	84	52	32	relative	0.225806	0.348936	0.297014	0.0975844	0.196721	0.301587	0.0780504	0.0692557	0.823012	0.548767
-	-	-	-	-	yozakura	12	1	female	64	mid	-	1	208	0.246913	24	17	14	37.5574	103	53	50	0.177996	27	16	11	190	84	52	32	relative	0.225806	0.348936	0.297014	0.0975844	0.196721	0.301587	0.0780504	0.0692557	0.823012	0.548767
-	-	-	-	-	yozakura	13	1	female	64	mid	-	1	208	0.246913	24	17	14	37.5574	103	53	50	0.177996	27	16	11	190	84	52	32	relative	0.225806	0.348936	0.297014	0.0975844	0.196721	0.301587	0.0780504	0.0692557	0.823012	0.548767
-	-	-	-	-	yozakura	14	1	female	64	mid	-	1	208	0.246913	24	17	14	37.5574	103	53	50	0.177996	27	16	11	190	84	52	32	relative	0.225806	0.348936	0.297014	0.0975844	0.196721	0.301587	0.0780504	0.0692557	0.823012	0.548767
-	-	-	-	-	yozakura	15	1	female	64	mid	-	1	208	0.246913	24	17	14	37.5574	103	53	50	0.177996	27	16	11	190	84	52	32	relative	0.225806	0.348936	0.297014	0.0975844	0.196721	0.301587	0.0780504	0.0692557	0.823012	0.548767
-	-	-	-	-	kikuhime	1	0	male	12	mid	-	2	76	0.186837	33	23	11	88.1898	89	43	46	1	13	4	10	154.5	51	6	45	relative	0.370968	0.289362	0.0673443	0.242278	1	1	1	1	0.714279	0.645062
-	-	-	-	-	kikuhime	2	1	male	12	mid	-	2	76	0.186837	33	23	11	88.1898	89	43	46	1	13	4	10	154.5	51	6	45	relative	0.370968	0.289362	0.0673443	0.242278	1	1	1	1	0.714279	0.645062
-	-	-	-	-	kikuhime	3	1	male	12	mid	-	2	76	0.186837	33	23	11	88.1898	89	43	46	1	13	4	10	154.5	51	6	45	relative	0.370968	0.289362	0.0673443	0.242278	1	1	1	1	0.714279	0.645062
-	-	-	-	-	kikuhime	4	0	male	12	mid	-	2	76	0.186837	33	23	11	88.1898	89	43	46	1	13	4	10	154.5	51	6	45	relative	0.370968	0.289362	0.0673443	0.242278	1	1	1	1	0.714279	0.645062
-	-	-	-	-	kikuhime	5	1	male	12	mid	-	2	76	0.186837	33	23	11	88.1898	89	43	46	1	13	4	10	154.5	51	6	45	relative	0.370968	0.289362	0.0673443	0.242278	1	1	1	1	0.714279	0.645062
-	-	-	-	-	kikuhime	6	1	male	12	mid	-	2	76	0.186837	33	23	11	88.1898	89	43	46	1	13	4	10	154.5	51	6	45	relative	0.370968	0.289362	0.0673443	0.242278	1	1	1	1	0.714279	0.645062
-	-	-	-	-	kikuhime	7	0	male	12	mid	-	2	76	0.186837	33	23	11	88.1898	89	43	46	1	13	4	10	154.5	51	6	45	relative	0.370968	0.289362	0.0673443	0.242278	1	1	1	1	0.714279	0.645062
-	-	-	-	-	kikuhime	8	1	male	12	mid	-	2	76	0.186837	33	23	11	88.1898	89	43	46	1	13	4	10	154.5	51	6	45	relative	0.370968	0.289362	0.0673443	0.242278	1	1	1	1	0.714279	0.645062
-	-	-	-	-	kikuhime	9	0	male	12	mid	-	2	76	0.186837	33	23	11	88.1898	89	43	46	1	13	4	10	154.5	51	6	45	relative	0.370968	0.289362	0.0673443	0.242278	1	1	1	1	0.714279	0.645062
-	-	-	-	-	kikuhime	10	0	male	12	mid	-	2	76	0.186837	33	23	11	88.1898	89	43	46	1	13	4	10	154.5	51	6	45	relative	0.370968	0.289362	0.0673443	0.242278	1	1	1	1	0.714279	0.645062
-	-	-	-	-	kikuhime	11	1	male	12	mid	-	2	76	0.186837	33	23	11	88.1898	89	43	46	1	13	4	10	154.5	51	6	45	relative	0.370968	0.289362	0.0673443	0.242278	1	1	1	1	0.714279	0.645062
-	-	-	-	-	kikuhime	12	1	male	12	mid	-	2	76	0.186837	33	23	11	88.1898	89	43	46	1	13	4	10	154.5	51	6	45	relative	0.370968	0.289362	0.0673443	0.242278	1	1	1	1	0.714279	0.645062
-	-	-	-	-	kikuhime	13	0	male	12	mid	-	2	76	0.186837	33	23	11	88.1898	89	43	46	1	13	4	10	154.5	51	6	45	relative	0.370968	0.289362	0.0673443	0.242278	1	1	1	1	0.714279	0.645062
-	-	-	-	-	kikuhime	14	1	male	12	mid	-	2	76	0.186837	33	23	11	88.1898	89	43	46	1	13	4	10	154.5	51	6	45	relative	0.370968	0.289362	0.0673443	0.242278	1	1	1	1	0.714279	0.645062
-	-	-	-	-	kikuhime	15	1	male	12	mid	-	2	76	0.186837	33	23	11	88.1898	89	43	46	1	13	4	10	154.5	51	6	45	relative	0.370968	0.289362	0.0673443	0.242278	1	1	1	1	0.714279	0.645062
-	-	-	-	-	tora	1	0	male	20	low	-	1	199	0.0834711	26	19	9	40.8615	44	33	11	0.112083	4	1	3	16	5	1	4	relative	0.258065	0.0978723	0	0.107027	0.307692	0.0980392	0.10356	0.324676	0.322322	0.541311
-	-	-	-	-	tora	2	1	male	20	low	-	1	199	0.0834711	26	19	9	40.8615	44	33	11	0.112083	4	1	3	16	5	1	4	relative	0.258065	0.0978723	0	0.107027	0.307692	0.0980392	0.10356	0.324676	0.322322	0.541311
-	-	-	-	-	tora	3	0	male	20	low	-	1	199	0.0834711	26	19	9	40.8615	44	33	11	0.112083	4	1	3	16	5	1	4	relative	0.258065	0.0978723	0	0.107027	0.307692	0.0980392	0.10356	0.324676	0.322322	0.541311
-	-	-	-	-	tora	4	0	male	20	low	-	1	199	0.0834711	26	19	9	40.8615	44	33	11	0.112083	4	1	3	16	5	1	4	relative	0.258065	0.0978723	0	0.107027	0.307692	0.0980392	0.10356	0.324676	0.322322	0.541311
-	-	-	-	-	tora	5	1	male	20	low	-	1	199	0.0834711	26	19	9	40.8615	44	33	11	0.112083	4	1	3	16	5	1	4	relative	0.258065	0.0978723	0	0.107027	0.307692	0.0980392	0.10356	0.324676	0.322322	0.541311
-	-	-	-	-	tora	6	0	male	20	low	-	1	199	0.0834711	26	19	9	40.8615	44	33	11	0.112083	4	1	3	16	5	1	4	relative	0.258065	0.0978723	0	0.107027	0.307692	0.0980392	0.10356	0.324676	0.322322	0.541311
-	-	-	-	-	tora	7	0	male	20	low	-	1	199	0.0834711	26	19	9	40.8615	44	33	11	0.112083	4	1	3	16	5	1	4	relative	0.258065	0.0978723	0	0.107027	0.307692	0.0980392	0.10356	0.324676	0.322322	0.541311
-	-	-	-	-	tora	8	0	male	20	low	-	1	199	0.0834711	26	19	9	40.8615	44	33	11	0.112083	4	1	3	16	5	1	4	relative	0.258065	0.0978723	0	0.107027	0.307692	0.0980392	0.10356	0.324676	0.322322	0.541311
-	-	-	-	-	tora	9	1	male	20	low	-	1	199	0.0834711	26	19	9	40.8615	44	33	11	0.112083	4	1	3	16	5	1	4	relative	0.258065	0.0978723	0	0.107027	0.307692	0.0980392	0.10356	0.324676	0.322322	0.541311
-	-	-	-	-	tora	10	0	male	20	low	-	1	199	0.0834711	26	19	9	40.8615	44	33	11	0.112083	4	1	3	16	5	1	4	relative	0.258065	0.0978723	0	0.107027	0.307692	0.0980392	0.10356	0.324676	0.322322	0.541311
-	-	-	-	-	tora	11	0	male	20	low	-	1	199	0.0834711	26	19	9	40.8615	44	33	11	0.112083	4	1	3	16	5	1	4	relative	0.258065	0.0978723	0	0.107027	0.307692	0.0980392	0.10356	0.324676	0.322322	0.541311
-	-	-	-	-	tora	12	0	male	20	low	-	1	199	0.0834711	26	19	9	40.8615	44	33	11	0.112083	4	1	3	16	5	1	4	relative	0.258065	0.0978723	0	0.107027	0.307692	0.0980392	0.10356	0.324676	0.322322	0.541311
-	-	-	-	-	tora	13	1	male	20	low	-	1	199	0.0834711	26	19	9	40.8615	44	33	11	0.112083	4	1	3	16	5	1	4	relative	0.258065	0.0978723	0	0.107027	0.307692	0.0980392	0.10356	0.324676	0.322322	0.541311
-	-	-	-	-	tora	14	1	male	20	low	-	1	199	0.0834711	26	19	9	40.8615	44	33	11	0.112083	4	1	3	16	5	1	4	relative	0.258065	0.0978723	0	0.107027	0.307692	0.0980392	0.10356	0.324676	0.322322	0.541311
-	-	-	-	-	tora	15	0	male	20	low	-	1	199	0.0834711	26	19	9	40.8615	44	33	11	0.112083	4	1	3	16	5	1	4	relative	0.258065	0.0978723	0	0.107027	0.307692	0.0980392	0.10356	0.324676	0.322322	0.541311
-	-	-	-	-	kyon.d	1	0	female	37	high	-	1	90	0.354594	44	29	25	84.1807	113	55	58	0.360042	49	27	22	146.5	116	52	64	relative	0.548387	0.434043	0.0803685	0.230821	0.508197	0.470899	0.078709	0.16588	0.544799	0.490622
-	-	-	-	-	kyon.d	2	1	female	37	high	-	1	90	0.354594	44	29	25	84.1807	113	55	58	0.360042	49	27	22	146.5	116	52	64	relative	0.548387	0.434043	0.0803685	0.230821	0.508197	0.470899	0.078709	0.16588	0.544799	0.490622
-	-	-	-	-	kyon.d	3	0	female	37	high	-	1	90	0.354594	44	29	25	84.1807	113	55	58	0.360042	49	27	22	146.5	116	52	64	relative	0.548387	0.434043	0.0803685	0.230821	0.508197	0.470899	0.078709	0.16588	0.544799	0.490622
-	-	-	-	-	kyon.d	4	1	female	37	high	-	1	90	0.354594	44	29	25	84.1807	113	55	58	0.360042	49	27	22	146.5	116	52	64	relative	0.548387	0.434043	0.0803685	0.230821	0.508197	0.470899	0.078709	0.16588	0.544799	0.490622
-	-	-	-	-	kyon.d	5	0	female	37	high	-	1	90	0.354594	44	29	25	84.1807	113	55	58	0.360042	49	27	22	146.5	116	52	64	relative	0.548387	0.434043	0.0803685	0.230821	0.508197	0.470899	0.078709	0.16588	0.544799	0.490622
-	-	-	-	-	kyon.d	6	1	female	37	high	-	1	90	0.354594	44	29	25	84.1807	113	55	58	0.360042	49	27	22	146.5	116	52	64	relative	0.548387	0.434043	0.0803685	0.230821	0.508197	0.470899	0.078709	0.16588	0.544799	0.490622
-	-	-	-	-	kyon.d	7	0	female	37	high	-	1	90	0.354594	44	29	25	84.1807	113	55	58	0.360042	49	27	22	146.5	116	52	64	relative	0.548387	0.434043	0.0803685	0.230821	0.508197	0.470899	0.078709	0.16588	0.544799	0.490622
-	-	-	-	-	kyon.d	8	0	female	37	high	-	1	90	0.354594	44	29	25	84.1807	113	55	58	0.360042	49	27	22	146.5	116	52	64	relative	0.548387	0.434043	0.0803685	0.230821	0.508197	0.470899	0.078709	0.16588	0.544799	0.490622
-	-	-	-	-	kyon.d	9	1	female	37	high	-	1	90	0.354594	44	29	25	84.1807	113	55	58	0.360042	49	27	22	146.5	116	52	64	relative	0.548387	0.434043	0.0803685	0.230821	0.508197	0.470899	0.078709	0.16588	0.544799	0.490622
-	-	-	-	-	kyon.d	10	1	female	37	high	-	1	90	0.354594	44	29	25	84.1807	113	55	58	0.360042	49	27	22	146.5	116	52	64	relative	0.548387	0.434043	0.0803685	0.230821	0.508197	0.470899	0.078709	0.16588	0.544799	0.490622
-	-	-	-	-	kyon.d	11	0	female	37	high	-	1	90	0.354594	44	29	25	84.1807	113	55	58	0.360042	49	27	22	146.5	116	52	64	relative	0.548387	0.434043	0.0803685	0.230821	0.508197	0.470899	0.078709	0.16588	0.544799	0.490622
-	-	-	-	-	kyon.d	12	1	female	37	high	-	1	90	0.354594	44	29	25	84.1807	113	55	58	0.360042	49	27	22	146.5	116	52	64	relative	0.548387	0.434043	0.0803685	0.230821	0.508197	0.470899	0.078709	0.16588	0.544799	0.490622
-	-	-	-	-	kyon.d	13	0	female	37	high	-	1	90	0.354594	44	29	25	84.1807	113	55	58	0.360042	49	27	22	146.5	116	52	64	relative	0.548387	0.434043	0.0803685	0.230821	0.508197	0.470899	0.078709	0.16588	0.544799	0.490622
-	-	-	-	-	kyon.d	14	1	female	37	high	-	1	90	0.354594	44	29	25	84.1807	113	55	58	0.360042	49	27	22	146.5	116	52	64	relative	0.548387	0.434043	0.0803685	0.230821	0.508197	0.470899	0.078709	0.16588	0.544799	0.490622
-	-	-	-	-	kyon.d	15	0	female	37	high	-	1	90	0.354594	44	29	25	84.1807	113	55	58	0.360042	49	27	22	146.5	116	52	64	relative	0.548387	0.434043	0.0803685	0.230821	0.508197	0.470899	0.078709	0.16588	0.544799	0.490622
-	-	-	-	-	kitora	1	1	female	16	high	-	1	80	0.506895	32	11	28	22.545	122	53	69	0.487812	36	11	25	42	116	53	63	relative	0.354839	0.429787	0.00222363	0.0546829	0.327869	0.470899	0.0131731	0.00899102	0.618621	0.47393
-	-	-	-	-	kitora	2	1	female	16	high	-	1	80	0.506895	32	11	28	22.545	122	53	69	0.487812	36	11	25	42	116	53	63	relative	0.354839	0.429787	0.00222363	0.0546829	0.327869	0.470899	0.0131731	0.00899102	0.618621	0.47393
-	-	-	-	-	kitora	3	1	female	16	high	-	1	80	0.506895	32	11	28	22.545	122	53	69	0.487812	36	11	25	42	116	53	63	relative	0.354839	0.429787	0.00222363	0.0546829	0.327869	0.470899	0.0131731	0.00899102	0.618621	0.47393
-	-	-	-	-	kitora	4	1	female	16	high	-	1	80	0.506895	32	11	28	22.545	122	53	69	0.487812	36	11	25	42	116	53	63	relative	0.354839	0.429787	0.00222363	0.0546829	0.327869	0.470899	0.0131731	0.00899102	0.618621	0.47393
-	-	-	-	-	kitora	5	1	female	16	high	-	1	80	0.506895	32	11	28	22.545	122	53	69	0.487812	36	11	25	42	116	53	63	relative	0.354839	0.429787	0.00222363	0.0546829	0.327869	0.470899	0.0131731	0.00899102	0.618621	0.47393
-	-	-	-	-	kitora	6	1	female	16	high	-	1	80	0.506895	32	11	28	22.545	122	53	69	0.487812	36	11	25	42	116	53	63	relative	0.354839	0.429787	0.00222363	0.0546829	0.327869	0.470899	0.0131731	0.00899102	0.618621	0.47393
-	-	-	-	-	kitora	7	1	female	16	high	-	1	80	0.506895	32	11	28	22.545	122	53	69	0.487812	36	11	25	42	116	53	63	relative	0.354839	0.429787	0.00222363	0.0546829	0.327869	0.470899	0.0131731	0.00899102	0.618621	0.47393
-	-	-	-	-	kitora	8	1	female	16	high	-	1	80	0.506895	32	11	28	22.545	122	53	69	0.487812	36	11	25	42	116	53	63	relative	0.354839	0.429787	0.00222363	0.0546829	0.327869	0.470899	0.0131731	0.00899102	0.618621	0.47393
-	-	-	-	-	kitora	9	1	female	16	high	-	1	80	0.506895	32	11	28	22.545	122	53	69	0.487812	36	11	25	42	116	53	63	relative	0.354839	0.429787	0.00222363	0.0546829	0.327869	0.470899	0.0131731	0.00899102	0.618621	0.47393
-	-	-	-	-	kitora	10	0	female	16	high	-	1	80	0.506895	32	11	28	22.545	122	53	69	0.487812	36	11	25	42	116	53	63	relative	0.354839	0.429787	0.00222363	0.0546829	0.327869	0.470899	0.0131731	0.00899102	0.618621	0.47393
-	-	-	-	-	kitora	11	0	female	16	high	-	1	80	0.506895	32	11	28	22.545	122	53	69	0.487812	36	11	25	42	116	53	63	relative	0.354839	0.429787	0.00222363	0.0546829	0.327869	0.470899	0.0131731	0.00899102	0.618621	0.47393
-	-	-	-	-	kitora	12	1	female	16	high	-	1	80	0.506895	32	11	28	22.545	122	53	69	0.487812	36	11	25	42	116	53	63	relative	0.354839	0.429787	0.00222363	0.0546829	0.327869	0.470899	0.0131731	0.00899102	0.618621	0.47393
-	-	-	-	-	kitora	13	1	female	16	high	-	1	80	0.506895	32	11	28	22.545	122	53	69	0.487812	36	11	25	42	116	53	63	relative	0.354839	0.429787	0.00222363	0.0546829	0.327869	0.470899	0.0131731	0.00899102	0.618621	0.47393
-	-	-	-	-	kitora	14	1	female	16	high	-	1	80	0.506895	32	11	28	22.545	122	53	69	0.487812	36	11	25	42	116	53	63	relative	0.354839	0.429787	0.00222363	0.0546829	0.327869	0.470899	0.0131731	0.00899102	0.618621	0.47393
-	-	-	-	-	kitora	15	0	female	16	high	-	1	80	0.506895	32	11	28	22.545	122	53	69	0.487812	36	11	25	42	116	53	63	relative	0.354839	0.429787	0.00222363	0.0546829	0.327869	0.470899	0.0131731	0.00899102	0.618621	0.47393
-	-	-	-	-	big	1	1	male	6	high	-	2	16	0.426395	25	21	13	38.7337	103	80	23	0.105547	2	2	0	0	3	3	0	relative	0.241935	0.348936	0.0822745	0.100946	0.153846	0.0588235	0	0	0.697382	0.277217
-	-	-	-	-	big	2	1	male	6	high	-	2	16	0.426395	25	21	13	38.7337	103	80	23	0.105547	2	2	0	0	3	3	0	relative	0.241935	0.348936	0.0822745	0.100946	0.153846	0.0588235	0	0	0.697382	0.277217
-	-	-	-	-	big	3	1	male	6	high	-	2	16	0.426395	25	21	13	38.7337	103	80	23	0.105547	2	2	0	0	3	3	0	relative	0.241935	0.348936	0.0822745	0.100946	0.153846	0.0588235	0	0	0.697382	0.277217
-	-	-	-	-	big	4	1	male	6	high	-	2	16	0.426395	25	21	13	38.7337	103	80	23	0.105547	2	2	0	0	3	3	0	relative	0.241935	0.348936	0.0822745	0.100946	0.153846	0.0588235	0	0	0.697382	0.277217
-	-	-	-	-	big	5	0	male	6	high	-	2	16	0.426395	25	21	13	38.7337	103	80	23	0.105547	2	2	0	0	3	3	0	relative	0.241935	0.348936	0.0822745	0.100946	0.153846	0.0588235	0	0	0.697382	0.277217
-	-	-	-	-	big	6	1	male	6	high	-	2	16	0.426395	25	21	13	38.7337	103	80	23	0.105547	2	2	0	0	3	3	0	relative	0.241935	0.348936	0.0822745	0.100946	0.153846	0.0588235	0	0	0.697382	0.277217
-	-	-	-	-	big	7	1	male	6	high	-	2	16	0.426395	25	21	13	38.7337	103	80	23	0.105547	2	2	0	0	3	3	0	relative	0.241935	0.348936	0.0822745	0.100946	0.153846	0.0588235	0	0	0.697382	0.277217
-	-	-	-	-	big	8	1	male	6	high	-	2	16	0.426395	25	21	13	38.7337	103	80	23	0.105547	2	2	0	0	3	3	0	relative	0.241935	0.348936	0.0822745	0.100946	0.153846	0.0588235	0	0	0.697382	0.277217
-	-	-	-	-	big	9	1	male	6	high	-	2	16	0.426395	25	21	13	38.7337	103	80	23	0.105547	2	2	0	0	3	3	0	relative	0.241935	0.348936	0.0822745	0.100946	0.153846	0.0588235	0	0	0.697382	0.277217
-	-	-	-	-	big	10	1	male	6	high	-	2	16	0.426395	25	21	13	38.7337	103	80	23	0.105547	2	2	0	0	3	3	0	relative	0.241935	0.348936	0.0822745	0.100946	0.153846	0.0588235	0	0	0.697382	0.277217
-	-	-	-	-	big	11	0	male	6	high	-	2	16	0.426395	25	21	13	38.7337	103	80	23	0.105547	2	2	0	0	3	3	0	relative	0.241935	0.348936	0.0822745	0.100946	0.153846	0.0588235	0	0	0.697382	0.277217
-	-	-	-	-	big	12	0	male	6	high	-	2	16	0.426395	25	21	13	38.7337	103	80	23	0.105547	2	2	0	0	3	3	0	relative	0.241935	0.348936	0.0822745	0.100946	0.153846	0.0588235	0	0	0.697382	0.277217
-	-	-	-	-	big	13	1	male	6	high	-	2	16	0.426395	25	21	13	38.7337	103	80	23	0.105547	2	2	0	0	3	3	0	relative	0.241935	0.348936	0.0822745	0.100946	0.153846	0.0588235	0	0	0.697382	0.277217
-	-	-	-	-	big	14	0	male	6	high	-	2	16	0.426395	25	21	13	38.7337	103	80	23	0.105547	2	2	0	0	3	3	0	relative	0.241935	0.348936	0.0822745	0.100946	0.153846	0.0588235	0	0	0.697382	0.277217
-	-	-	-	-	big	15	1	male	6	high	-	2	16	0.426395	25	21	13	38.7337	103	80	23	0.105547	2	2	0	0	3	3	0	relative	0.241935	0.348936	0.0822745	0.100946	0.153846	0.0588235	0	0	0.697382	0.277217
-	-	-	-	-	tat02	1	1	female	51	mid	-	1	186	0.149724	27	18	14	35.0507	105	33	72	0.143798	30	17	13	184	95	30	65	relative	0.274194	0.357447	0.0724269	0.0904209	0.278689	0.359788	0.0576321	0.0800846	0.35996	0.259252
-	-	-	-	-	tat02	2	0	female	51	mid	-	1	186	0.149724	27	18	14	35.0507	105	33	72	0.143798	30	17	13	184	95	30	65	relative	0.274194	0.357447	0.0724269	0.0904209	0.278689	0.359788	0.0576321	0.0800846	0.35996	0.259252
-	-	-	-	-	tat02	3	0	female	51	mid	-	1	186	0.149724	27	18	14	35.0507	105	33	72	0.143798	30	17	13	184	95	30	65	relative	0.274194	0.357447	0.0724269	0.0904209	0.278689	0.359788	0.0576321	0.0800846	0.35996	0.259252
-	-	-	-	-	tat02	4	1	female	51	mid	-	1	186	0.149724	27	18	14	35.0507	105	33	72	0.143798	30	17	13	184	95	30	65	relative	0.274194	0.357447	0.0724269	0.0904209	0.278689	0.359788	0.0576321	0.0800846	0.35996	0.259252
-	-	-	-	-	tat02	5	0	female	51	mid	-	1	186	0.149724	27	18	14	35.0507	105	33	72	0.143798	30	17	13	184	95	30	65	relative	0.274194	0.357447	0.0724269	0.0904209	0.278689	0.359788	0.0576321	0.0800846	0.35996	0.259252
-	-	-	-	-	tat02	6	1	female	51	mid	-	1	186	0.149724	27	18	14	35.0507	105	33	72	0.143798	30	17	13	184	95	30	65	relative	0.274194	0.357447	0.0724269	0.0904209	0.278689	0.359788	0.0576321	0.0800846	0.35996	0.259252
-	-	-	-	-	tat02	7	0	female	51	mid	-	1	186	0.149724	27	18	14	35.0507	105	33	72	0.143798	30	17	13	184	95	30	65	relative	0.274194	0.357447	0.0724269	0.0904209	0.278689	0.359788	0.0576321	0.0800846	0.35996	0.259252
-	-	-	-	-	tat02	8	1	female	51	mid	-	1	186	0.149724	27	18	14	35.0507	105	33	72	0.143798	30	17	13	184	95	30	65	relative	0.274194	0.357447	0.0724269	0.0904209	0.278689	0.359788	0.0576321	0.0800846	0.35996	0.259252
-	-	-	-	-	tat02	9	1	female	51	mid	-	1	186	0.149724	27	18	14	35.0507	105	33	72	0.143798	30	17	13	184	95	30	65	relative	0.274194	0.357447	0.0724269	0.0904209	0.278689	0.359788	0.0576321	0.0800846	0.35996	0.259252
-	-	-	-	-	tat02	10	1	female	51	mid	-	1	186	0.149724	27	18	14	35.0507	105	33	72	0.143798	30	17	13	184	95	30	65	relative	0.274194	0.357447	0.0724269	0.0904209	0.278689	0.359788	0.0576321	0.0800846	0.35996	0.259252
-	-	-	-	-	tat02	11	1	female	51	mid	-	1	186	0.149724	27	18	14	35.0507	105	33	72	0.143798	30	17	13	184	95	30	65	relative	0.274194	0.357447	0.0724269	0.0904209	0.278689	0.359788	0.0576321	0.0800846	0.35996	0.259252
-	-	-	-	-	tat02	12	1	female	51	mid	-	1	186	0.149724	27	18	14	35.0507	105	33	72	0.143798	30	17	13	184	95	30	65	relative	0.274194	0.357447	0.0724269	0.0904209	0.278689	0.359788	0.0576321	0.0800846	0.35996	0.259252
-	-	-	-	-	tat02	13	0	female	51	mid	-	1	186	0.149724	27	18	14	35.0507	105	33	72	0.143798	30	17	13	184	95	30	65	relative	0.274194	0.357447	0.0724269	0.0904209	0.278689	0.359788	0.0576321	0.0800846	0.35996	0.259252
-	-	-	-	-	tat02	14	0	female	51	mid	-	1	186	0.149724	27	18	14	35.0507	105	33	72	0.143798	30	17	13	184	95	30	65	relative	0.274194	0.357447	0.0724269	0.0904209	0.278689	0.359788	0.0576321	0.0800846	0.35996	0.259252
-	-	-	-	-	tat02	15	1	female	51	mid	-	1	186	0.149724	27	18	14	35.0507	105	33	72	0.143798	30	17	13	184	95	30	65	relative	0.274194	0.357447	0.0724269	0.0904209	0.278689	0.359788	0.0576321	0.0800846	0.35996	0.259252
-	-	-	-	-	busa	1	1	female	50	mid	11	1	18	0.566514	33	10	30	42.9387	145	64	81	0.618035	38	10	28	17	140	64	76	relative	0.370968	0.52766	0.0120712	0.112963	0.360656	0.597884	0.0125144	0.0838777	0.6783	0.523198
-	-	-	-	-	busa	2	1	female	50	mid	11	1	18	0.566514	33	10	30	42.9387	145	64	81	0.618035	38	10	28	17	140	64	76	relative	0.370968	0.52766	0.0120712	0.112963	0.360656	0.597884	0.0125144	0.0838777	0.6783	0.523198
-	-	-	-	-	busa	3	1	female	50	mid	11	1	18	0.566514	33	10	30	42.9387	145	64	81	0.618035	38	10	28	17	140	64	76	relative	0.370968	0.52766	0.0120712	0.112963	0.360656	0.597884	0.0125144	0.0838777	0.6783	0.523198
-	-	-	-	-	busa	4	1	female	50	mid	11	1	18	0.566514	33	10	30	42.9387	145	64	81	0.618035	38	10	28	17	140	64	76	relative	0.370968	0.52766	0.0120712	0.112963	0.360656	0.597884	0.0125144	0.0838777	0.6783	0.523198
-	-	-	-	-	busa	5	0	female	50	mid	11	1	18	0.566514	33	10	30	42.9387	145	64	81	0.618035	38	10	28	17	140	64	76	relative	0.370968	0.52766	0.0120712	0.112963	0.360656	0.597884	0.0125144	0.0838777	0.6783	0.523198
-	-	-	-	-	busa	6	1	female	50	mid	11	1	18	0.566514	33	10	30	42.9387	145	64	81	0.618035	38	10	28	17	140	64	76	relative	0.370968	0.52766	0.0120712	0.112963	0.360656	0.597884	0.0125144	0.0838777	0.6783	0.523198
-	-	-	-	-	busa	7	1	female	50	mid	11	1	18	0.566514	33	10	30	42.9387	145	64	81	0.618035	38	10	28	17	140	64	76	relative	0.370968	0.52766	0.0120712	0.112963	0.360656	0.597884	0.0125144	0.0838777	0.6783	0.523198
-	-	-	-	-	busa	8	1	female	50	mid	11	1	18	0.566514	33	10	30	42.9387	145	64	81	0.618035	38	10	28	17	140	64	76	relative	0.370968	0.52766	0.0120712	0.112963	0.360656	0.597884	0.0125144	0.0838777	0.6783	0.523198
-	-	-	-	-	busa	9	1	female	50	mid	11	1	18	0.566514	33	10	30	42.9387	145	64	81	0.618035	38	10	28	17	140	64	76	relative	0.370968	0.52766	0.0120712	0.112963	0.360656	0.597884	0.0125144	0.0838777	0.6783	0.523198
-	-	-	-	-	busa	10	0	female	50	mid	11	1	18	0.566514	33	10	30	42.9387	145	64	81	0.618035	38	10	28	17	140	64	76	relative	0.370968	0.52766	0.0120712	0.112963	0.360656	0.597884	0.0125144	0.0838777	0.6783	0.523198
-	-	-	-	-	busa	11	0	female	50	mid	11	1	18	0.566514	33	10	30	42.9387	145	64	81	0.618035	38	10	28	17	140	64	76	relative	0.370968	0.52766	0.0120712	0.112963	0.360656	0.597884	0.0125144	0.0838777	0.6783	0.523198
-	-	-	-	-	busa	12	1	female	50	mid	11	1	18	0.566514	33	10	30	42.9387	145	64	81	0.618035	38	10	28	17	140	64	76	relative	0.370968	0.52766	0.0120712	0.112963	0.360656	0.597884	0.0125144	0.0838777	0.6783	0.523198
-	-	-	-	-	busa	13	1	female	50	mid	11	1	18	0.566514	33	10	30	42.9387	145	64	81	0.618035	38	10	28	17	140	64	76	relative	0.370968	0.52766	0.0120712	0.112963	0.360656	0.597884	0.0125144	0.0838777	0.6783	0.523198
-	-	-	-	-	busa	14	1	female	50	mid	11	1	18	0.566514	33	10	30	42.9387	145	64	81	0.618035	38	10	28	17	140	64	76	relative	0.370968	0.52766	0.0120712	0.112963	0.360656	0.597884	0.0125144	0.0838777	0.6783	0.523198
-	-	-	-	-	busa	15	1	female	50	mid	11	1	18	0.566514	33	10	30	42.9387	145	64	81	0.618035	38	10	28	17	140	64	76	relative	0.370968	0.52766	0.0120712	0.112963	0.360656	0.597884	0.0125144	0.0838777	0.6783	0.523198
-	-	-	-	-	purio	1	1	male	24	low	10	1	159	0.0785259	12	10	2	3.40988	21	18	3	0.0525177	2	0	2	0	3	0	3	relative	0.0322581	0	0	0	0.153846	0.0588235	0	0.0225238	0.347378	0.35762
-	-	-	-	-	purio	2	0	male	24	low	10	1	159	0.0785259	12	10	2	3.40988	21	18	3	0.0525177	2	0	2	0	3	0	3	relative	0.0322581	0	0	0	0.153846	0.0588235	0	0.0225238	0.347378	0.35762
-	-	-	-	-	purio	3	1	male	24	low	10	1	159	0.0785259	12	10	2	3.40988	21	18	3	0.0525177	2	0	2	0	3	0	3	relative	0.0322581	0	0	0	0.153846	0.0588235	0	0.0225238	0.347378	0.35762
-	-	-	-	-	purio	4	1	male	24	low	10	1	159	0.0785259	12	10	2	3.40988	21	18	3	0.0525177	2	0	2	0	3	0	3	relative	0.0322581	0	0	0	0.153846	0.0588235	0	0.0225238	0.347378	0.35762
-	-	-	-	-	purio	5	1	male	24	low	10	1	159	0.0785259	12	10	2	3.40988	21	18	3	0.0525177	2	0	2	0	3	0	3	relative	0.0322581	0	0	0	0.153846	0.0588235	0	0.0225238	0.347378	0.35762
-	-	-	-	-	purio	6	0	male	24	low	10	1	159	0.0785259	12	10	2	3.40988	21	18	3	0.0525177	2	0	2	0	3	0	3	relative	0.0322581	0	0	0	0.153846	0.0588235	0	0.0225238	0.347378	0.35762
-	-	-	-	-	purio	7	1	male	24	low	10	1	159	0.0785259	12	10	2	3.40988	21	18	3	0.0525177	2	0	2	0	3	0	3	relative	0.0322581	0	0	0	0.153846	0.0588235	0	0.0225238	0.347378	0.35762
-	-	-	-	-	purio	8	0	male	24	low	10	1	159	0.0785259	12	10	2	3.40988	21	18	3	0.0525177	2	0	2	0	3	0	3	relative	0.0322581	0	0	0	0.153846	0.0588235	0	0.0225238	0.347378	0.35762
-	-	-	-	-	purio	9	1	male	24	low	10	1	159	0.0785259	12	10	2	3.40988	21	18	3	0.0525177	2	0	2	0	3	0	3	relative	0.0322581	0	0	0	0.153846	0.0588235	0	0.0225238	0.347378	0.35762
-	-	-	-	-	purio	10	1	male	24	low	10	1	159	0.0785259	12	10	2	3.40988	21	18	3	0.0525177	2	0	2	0	3	0	3	relative	0.0322581	0	0	0	0.153846	0.0588235	0	0.0225238	0.347378	0.35762
-	-	-	-	-	purio	11	1	male	24	low	10	1	159	0.0785259	12	10	2	3.40988	21	18	3	0.0525177	2	0	2	0	3	0	3	relative	0.0322581	0	0	0	0.153846	0.0588235	0	0.0225238	0.347378	0.35762
-	-	-	-	-	purio	12	1	male	24	low	10	1	159	0.0785259	12	10	2	3.40988	21	18	3	0.0525177	2	0	2	0	3	0	3	relative	0.0322581	0	0	0	0.153846	0.0588235	0	0.0225238	0.347378	0.35762
-	-	-	-	-	purio	13	1	male	24	low	10	1	159	0.0785259	12	10	2	3.40988	21	18	3	0.0525177	2	0	2	0	3	0	3	relative	0.0322581	0	0	0	0.153846	0.0588235	0	0.0225238	0.347378	0.35762
-	-	-	-	-	purio	14	1	male	24	low	10	1	159	0.0785259	12	10	2	3.40988	21	18	3	0.0525177	2	0	2	0	3	0	3	relative	0.0322581	0	0	0	0.153846	0.0588235	0	0.0225238	0.347378	0.35762
-	-	-	-	-	purio	15	1	male	24	low	10	1	159	0.0785259	12	10	2	3.40988	21	18	3	0.0525177	2	0	2	0	3	0	3	relative	0.0322581	0	0	0	0.153846	0.0588235	0	0.0225238	0.347378	0.35762
-	-	-	-	-	Monday	1	0	female	28	high	29	3	119	0.768262	51	36	28	123.741	202	137	65	0.792507	62	35	27	1464	200	136	64	relative	0.66129	0.770213	0.499682	0.343874	0.655738	0.915344	0.545694	0.318499	0.93342	0.918379
-	-	-	-	-	Monday	2	0	female	28	high	29	3	119	0.768262	51	36	28	123.741	202	137	65	0.792507	62	35	27	1464	200	136	64	relative	0.66129	0.770213	0.499682	0.343874	0.655738	0.915344	0.545694	0.318499	0.93342	0.918379
-	-	-	-	-	Monday	3	1	female	28	high	29	3	119	0.768262	51	36	28	123.741	202	137	65	0.792507	62	35	27	1464	200	136	64	relative	0.66129	0.770213	0.499682	0.343874	0.655738	0.915344	0.545694	0.318499	0.93342	0.918379
-	-	-	-	-	Monday	4	1	female	28	high	29	3	119	0.768262	51	36	28	123.741	202	137	65	0.792507	62	35	27	1464	200	136	64	relative	0.66129	0.770213	0.499682	0.343874	0.655738	0.915344	0.545694	0.318499	0.93342	0.918379
-	-	-	-	-	Monday	5	0	female	28	high	29	3	119	0.768262	51	36	28	123.741	202	137	65	0.792507	62	35	27	1464	200	136	64	relative	0.66129	0.770213	0.499682	0.343874	0.655738	0.915344	0.545694	0.318499	0.93342	0.918379
-	-	-	-	-	Monday	6	1	female	28	high	29	3	119	0.768262	51	36	28	123.741	202	137	65	0.792507	62	35	27	1464	200	136	64	relative	0.66129	0.770213	0.499682	0.343874	0.655738	0.915344	0.545694	0.318499	0.93342	0.918379
-	-	-	-	-	Monday	7	1	female	28	high	29	3	119	0.768262	51	36	28	123.741	202	137	65	0.792507	62	35	27	1464	200	136	64	relative	0.66129	0.770213	0.499682	0.343874	0.655738	0.915344	0.545694	0.318499	0.93342	0.918379
-	-	-	-	-	Monday	8	0	female	28	high	29	3	119	0.768262	51	36	28	123.741	202	137	65	0.792507	62	35	27	1464	200	136	64	relative	0.66129	0.770213	0.499682	0.343874	0.655738	0.915344	0.545694	0.318499	0.93342	0.918379
-	-	-	-	-	Monday	9	1	female	28	high	29	3	119	0.768262	51	36	28	123.741	202	137	65	0.792507	62	35	27	1464	200	136	64	relative	0.66129	0.770213	0.499682	0.343874	0.655738	0.915344	0.545694	0.318499	0.93342	0.918379
-	-	-	-	-	Monday	10	1	female	28	high	29	3	119	0.768262	51	36	28	123.741	202	137	65	0.792507	62	35	27	1464	200	136	64	relative	0.66129	0.770213	0.499682	0.343874	0.655738	0.915344	0.545694	0.318499	0.93342	0.918379
-	-	-	-	-	Monday	11	0	female	28	high	29	3	119	0.768262	51	36	28	123.741	202	137	65	0.792507	62	35	27	1464	200	136	64	relative	0.66129	0.770213	0.499682	0.343874	0.655738	0.915344	0.545694	0.318499	0.93342	0.918379
-	-	-	-	-	Monday	12	0	female	28	high	29	3	119	0.768262	51	36	28	123.741	202	137	65	0.792507	62	35	27	1464	200	136	64	relative	0.66129	0.770213	0.499682	0.343874	0.655738	0.915344	0.545694	0.318499	0.93342	0.918379
-	-	-	-	-	Monday	13	1	female	28	high	29	3	119	0.768262	51	36	28	123.741	202	137	65	0.792507	62	35	27	1464	200	136	64	relative	0.66129	0.770213	0.499682	0.343874	0.655738	0.915344	0.545694	0.318499	0.93342	0.918379
-	-	-	-	-	Monday	14	1	female	28	high	29	3	119	0.768262	51	36	28	123.741	202	137	65	0.792507	62	35	27	1464	200	136	64	relative	0.66129	0.770213	0.499682	0.343874	0.655738	0.915344	0.545694	0.318499	0.93342	0.918379
-	-	-	-	-	Monday	15	1	female	28	high	29	3	119	0.768262	51	36	28	123.741	202	137	65	0.792507	62	35	27	1464	200	136	64	relative	0.66129	0.770213	0.499682	0.343874	0.655738	0.915344	0.545694	0.318499	0.93342	0.918379
-	-	-	-	-	Monday.04	1	1	female	27	high	18	1	121	0.495253	48	29	33	108.522	142	51	91	0.489115	50	23	27	201	118	42	76	relative	0.612903	0.510638	0.149778	0.300382	0.47541	0.481481	0.107196	0.132158	0.85261	0.816632
-	-	-	-	-	Monday.04	2	1	female	27	high	18	1	121	0.495253	48	29	33	108.522	142	51	91	0.489115	50	23	27	201	118	42	76	relative	0.612903	0.510638	0.149778	0.300382	0.47541	0.481481	0.107196	0.132158	0.85261	0.816632
-	-	-	-	-	Monday.04	3	0	female	27	high	18	1	121	0.495253	48	29	33	108.522	142	51	91	0.489115	50	23	27	201	118	42	76	relative	0.612903	0.510638	0.149778	0.300382	0.47541	0.481481	0.107196	0.132158	0.85261	0.816632
-	-	-	-	-	Monday.04	4	1	female	27	high	18	1	121	0.495253	48	29	33	108.522	142	51	91	0.489115	50	23	27	201	118	42	76	relative	0.612903	0.510638	0.149778	0.300382	0.47541	0.481481	0.107196	0.132158	0.85261	0.816632
-	-	-	-	-	Monday.04	5	1	female	27	high	18	1	121	0.495253	48	29	33	108.522	142	51	91	0.489115	50	23	27	201	118	42	76	relative	0.612903	0.510638	0.149778	0.300382	0.47541	0.481481	0.107196	0.132158	0.85261	0.816632
-	-	-	-	-	Monday.04	6	1	female	27	high	18	1	121	0.495253	48	29	33	108.522	142	51	91	0.489115	50	23	27	201	118	42	76	relative	0.612903	0.510638	0.149778	0.300382	0.47541	0.481481	0.107196	0.132158	0.85261	0.816632
-	-	-	-	-	Monday.04	7	1	female	27	high	18	1	121	0.495253	48	29	33	108.522	142	51	91	0.489115	50	23	27	201	118	42	76	relative	0.612903	0.510638	0.149778	0.300382	0.47541	0.481481	0.107196	0.132158	0.85261	0.816632
-	-	-	-	-	Monday.04	8	1	female	27	high	18	1	121	0.495253	48	29	33	108.522	142	51	91	0.489115	50	23	27	201	118	42	76	relative	0.612903	0.510638	0.149778	0.300382	0.47541	0.481481	0.107196	0.132158	0.85261	0.816632
-	-	-	-	-	Monday.04	9	0	female	27	high	18	1	121	0.495253	48	29	33	108.522	142	51	91	0.489115	50	23	27	201	118	42	76	relative	0.612903	0.510638	0.149778	0.300382	0.47541	0.481481	0.107196	0.132158	0.85261	0.816632
-	-	-	-	-	Monday.04	10	1	female	27	high	18	1	121	0.495253	48	29	33	108.522	142	51	91	0.489115	50	23	27	201	118	42	76	relative	0.612903	0.510638	0.149778	0.300382	0.47541	0.481481	0.107196	0.132158	0.85261	0.816632
-	-	-	-	-	Monday.04	11	0	female	27	high	18	1	121	0.495253	48	29	33	108.522	142	51	91	0.489115	50	23	27	201	118	42	76	relative	0.612903	0.510638	0.149778	0.300382	0.47541	0.481481	0.107196	0.132158	0.85261	0.816632
-	-	-	-	-	Monday.04	12	1	female	27	high	18	1	121	0.495253	48	29	33	108.522	142	51	91	0.489115	50	23	27	201	118	42	76	relative	0.612903	0.510638	0.149778	0.300382	0.47541	0.481481	0.107196	0.132158	0.85261	0.816632
-	-	-	-	-	Monday.04	13	1	female	27	high	18	1	121	0.495253	48	29	33	108.522	142	51	91	0.489115	50	23	27	201	118	42	76	relative	0.612903	0.510638	0.149778	0.300382	0.47541	0.481481	0.107196	0.132158	0.85261	0.816632
-	-	-	-	-	Monday.04	14	0	female	27	high	18	1	121	0.495253	48	29	33	108.522	142	51	91	0.489115	50	23	27	201	118	42	76	relative	0.612903	0.510638	0.149778	0.300382	0.47541	0.481481	0.107196	0.132158	0.85261	0.816632
-	-	-	-	-	Monday.04	15	1	female	27	high	18	1	121	0.495253	48	29	33	108.522	142	51	91	0.489115	50	23	27	201	118	42	76	relative	0.612903	0.510638	0.149778	0.300382	0.47541	0.481481	0.107196	0.132158	0.85261	0.816632
-	-	-	-	-	uchiha	1	1	female	31	high	-	1	201	0.391265	59	23	49	222.825	140	52	88	0.405676	70	23	47	103.333	138	52	86	relative	0.790323	0.506383	0.0142948	0.627029	0.786885	0.587302	0.0223942	0.616948	0.497817	0.434502
-	-	-	-	-	uchiha	2	1	female	31	high	-	1	201	0.391265	59	23	49	222.825	140	52	88	0.405676	70	23	47	103.333	138	52	86	relative	0.790323	0.506383	0.0142948	0.627029	0.786885	0.587302	0.0223942	0.616948	0.497817	0.434502
-	-	-	-	-	uchiha	3	0	female	31	high	-	1	201	0.391265	59	23	49	222.825	140	52	88	0.405676	70	23	47	103.333	138	52	86	relative	0.790323	0.506383	0.0142948	0.627029	0.786885	0.587302	0.0223942	0.616948	0.497817	0.434502
-	-	-	-	-	uchiha	4	1	female	31	high	-	1	201	0.391265	59	23	49	222.825	140	52	88	0.405676	70	23	47	103.333	138	52	86	relative	0.790323	0.506383	0.0142948	0.627029	0.786885	0.587302	0.0223942	0.616948	0.497817	0.434502
-	-	-	-	-	uchiha	5	0	female	31	high	-	1	201	0.391265	59	23	49	222.825	140	52	88	0.405676	70	23	47	103.333	138	52	86	relative	0.790323	0.506383	0.0142948	0.627029	0.786885	0.587302	0.0223942	0.616948	0.497817	0.434502
-	-	-	-	-	uchiha	6	0	female	31	high	-	1	201	0.391265	59	23	49	222.825	140	52	88	0.405676	70	23	47	103.333	138	52	86	relative	0.790323	0.506383	0.0142948	0.627029	0.786885	0.587302	0.0223942	0.616948	0.497817	0.434502
-	-	-	-	-	uchiha	7	1	female	31	high	-	1	201	0.391265	59	23	49	222.825	140	52	88	0.405676	70	23	47	103.333	138	52	86	relative	0.790323	0.506383	0.0142948	0.627029	0.786885	0.587302	0.0223942	0.616948	0.497817	0.434502
-	-	-	-	-	uchiha	8	0	female	31	high	-	1	201	0.391265	59	23	49	222.825	140	52	88	0.405676	70	23	47	103.333	138	52	86	relative	0.790323	0.506383	0.0142948	0.627029	0.786885	0.587302	0.0223942	0.616948	0.497817	0.434502
-	-	-	-	-	uchiha	9	1	female	31	high	-	1	201	0.391265	59	23	49	222.825	140	52	88	0.405676	70	23	47	103.333	138	52	86	relative	0.790323	0.506383	0.0142948	0.627029	0.786885	0.587302	0.0223942	0.616948	0.497817	0.434502
-	-	-	-	-	uchiha	10	0	female	31	high	-	1	201	0.391265	59	23	49	222.825	140	52	88	0.405676	70	23	47	103.333	138	52	86	relative	0.790323	0.506383	0.0142948	0.627029	0.786885	0.587302	0.0223942	0.616948	0.497817	0.434502
-	-	-	-	-	uchiha	11	1	female	31	high	-	1	201	0.391265	59	23	49	222.825	140	52	88	0.405676	70	23	47	103.333	138	52	86	relative	0.790323	0.506383	0.0142948	0.627029	0.786885	0.587302	0.0223942	0.616948	0.497817	0.434502
-	-	-	-	-	uchiha	12	1	female	31	high	-	1	201	0.391265	59	23	49	222.825	140	52	88	0.405676	70	23	47	103.333	138	52	86	relative	0.790323	0.506383	0.0142948	0.627029	0.786885	0.587302	0.0223942	0.616948	0.497817	0.434502
-	-	-	-	-	uchiha	13	0	female	31	high	-	1	201	0.391265	59	23	49	222.825	140	52	88	0.405676	70	23	47	103.333	138	52	86	relative	0.790323	0.506383	0.0142948	0.627029	0.786885	0.587302	0.0223942	0.616948	0.497817	0.434502
-	-	-	-	-	uchiha	14	1	female	31	high	-	1	201	0.391265	59	23	49	222.825	140	52	88	0.405676	70	23	47	103.333	138	52	86	relative	0.790323	0.506383	0.0142948	0.627029	0.786885	0.587302	0.0223942	0.616948	0.497817	0.434502
-	-	-	-	-	uchiha	15	0	female	31	high	-	1	201	0.391265	59	23	49	222.825	140	52	88	0.405676	70	23	47	103.333	138	52	86	relative	0.790323	0.506383	0.0142948	0.627029	0.786885	0.587302	0.0223942	0.616948	0.497817	0.434502
-	-	-	-	-	princess.12	1	0	female	5	high	10	1	154	0.616596	38	24	29	32.6967	74	49	25	0.569685	47	21	26	446	133	43	90	relative	0.451613	0.561702	0.263659	0.0836939	0.409836	0.560847	0.147868	0.0183024	0.894076	0.777316
-	-	-	-	-	princess.12	2	1	female	5	high	10	1	154	0.616596	38	24	29	32.6967	74	49	25	0.569685	47	21	26	446	133	43	90	relative	0.451613	0.561702	0.263659	0.0836939	0.409836	0.560847	0.147868	0.0183024	0.894076	0.777316
-	-	-	-	-	princess.12	3	1	female	5	high	10	1	154	0.616596	38	24	29	32.6967	74	49	25	0.569685	47	21	26	446	133	43	90	relative	0.451613	0.561702	0.263659	0.0836939	0.409836	0.560847	0.147868	0.0183024	0.894076	0.777316
-	-	-	-	-	princess.12	4	1	female	5	high	10	1	154	0.616596	38	24	29	32.6967	74	49	25	0.569685	47	21	26	446	133	43	90	relative	0.451613	0.561702	0.263659	0.0836939	0.409836	0.560847	0.147868	0.0183024	0.894076	0.777316
-	-	-	-	-	princess.12	5	0	female	5	high	10	1	154	0.616596	38	24	29	32.6967	74	49	25	0.569685	47	21	26	446	133	43	90	relative	0.451613	0.561702	0.263659	0.0836939	0.409836	0.560847	0.147868	0.0183024	0.894076	0.777316
-	-	-	-	-	princess.12	6	1	female	5	high	10	1	154	0.616596	38	24	29	32.6967	74	49	25	0.569685	47	21	26	446	133	43	90	relative	0.451613	0.561702	0.263659	0.0836939	0.409836	0.560847	0.147868	0.0183024	0.894076	0.777316
-	-	-	-	-	princess.12	7	1	female	5	high	10	1	154	0.616596	38	24	29	32.6967	74	49	25	0.569685	47	21	26	446	133	43	90	relative	0.451613	0.561702	0.263659	0.0836939	0.409836	0.560847	0.147868	0.0183024	0.894076	0.777316
-	-	-	-	-	princess.12	8	1	female	5	high	10	1	154	0.616596	38	24	29	32.6967	74	49	25	0.569685	47	21	26	446	133	43	90	relative	0.451613	0.561702	0.263659	0.0836939	0.409836	0.560847	0.147868	0.0183024	0.894076	0.777316
-	-	-	-	-	princess.12	9	1	female	5	high	10	1	154	0.616596	38	24	29	32.6967	74	49	25	0.569685	47	21	26	446	133	43	90	relative	0.451613	0.561702	0.263659	0.0836939	0.409836	0.560847	0.147868	0.0183024	0.894076	0.777316
-	-	-	-	-	princess.12	10	1	female	5	high	10	1	154	0.616596	38	24	29	32.6967	74	49	25	0.569685	47	21	26	446	133	43	90	relative	0.451613	0.561702	0.263659	0.0836939	0.409836	0.560847	0.147868	0.0183024	0.894076	0.777316
-	-	-	-	-	princess.12	11	1	female	5	high	10	1	154	0.616596	38	24	29	32.6967	74	49	25	0.569685	47	21	26	446	133	43	90	relative	0.451613	0.561702	0.263659	0.0836939	0.409836	0.560847	0.147868	0.0183024	0.894076	0.777316
-	-	-	-	-	princess.12	12	0	female	5	high	10	1	154	0.616596	38	24	29	32.6967	74	49	25	0.569685	47	21	26	446	133	43	90	relative	0.451613	0.561702	0.263659	0.0836939	0.409836	0.560847	0.147868	0.0183024	0.894076	0.777316
-	-	-	-	-	princess.12	13	1	female	5	high	10	1	154	0.616596	38	24	29	32.6967	74	49	25	0.569685	47	21	26	446	133	43	90	relative	0.451613	0.561702	0.263659	0.0836939	0.409836	0.560847	0.147868	0.0183024	0.894076	0.777316
-	-	-	-	-	princess.12	14	0	female	5	high	10	1	154	0.616596	38	24	29	32.6967	74	49	25	0.569685	47	21	26	446	133	43	90	relative	0.451613	0.561702	0.263659	0.0836939	0.409836	0.560847	0.147868	0.0183024	0.894076	0.777316
-	-	-	-	-	princess.12	15	1	female	5	high	10	1	154	0.616596	38	24	29	32.6967	74	49	25	0.569685	47	21	26	446	133	43	90	relative	0.451613	0.561702	0.263659	0.0836939	0.409836	0.560847	0.147868	0.0183024	0.894076	0.777316
-	-	-	-	-	ikura	1	1	female	20	high	-	1	64	0.452975	52	31	35	126.003	126	66	60	0.456698	63	31	32	188	118	66	52	relative	0.677419	0.446809	0.0276366	0.350337	0.655738	0.481481	0.0615841	0.286334	0.644732	0.573175
-	-	-	-	-	ikura	2	0	female	20	high	-	1	64	0.452975	52	31	35	126.003	126	66	60	0.456698	63	31	32	188	118	66	52	relative	0.677419	0.446809	0.0276366	0.350337	0.655738	0.481481	0.0615841	0.286334	0.644732	0.573175
-	-	-	-	-	ikura	3	1	female	20	high	-	1	64	0.452975	52	31	35	126.003	126	66	60	0.456698	63	31	32	188	118	66	52	relative	0.677419	0.446809	0.0276366	0.350337	0.655738	0.481481	0.0615841	0.286334	0.644732	0.573175
-	-	-	-	-	ikura	4	0	female	20	high	-	1	64	0.452975	52	31	35	126.003	126	66	60	0.456698	63	31	32	188	118	66	52	relative	0.677419	0.446809	0.0276366	0.350337	0.655738	0.481481	0.0615841	0.286334	0.644732	0.573175
-	-	-	-	-	ikura	5	0	female	20	high	-	1	64	0.452975	52	31	35	126.003	126	66	60	0.456698	63	31	32	188	118	66	52	relative	0.677419	0.446809	0.0276366	0.350337	0.655738	0.481481	0.0615841	0.286334	0.644732	0.573175
-	-	-	-	-	ikura	6	0	female	20	high	-	1	64	0.452975	52	31	35	126.003	126	66	60	0.456698	63	31	32	188	118	66	52	relative	0.677419	0.446809	0.0276366	0.350337	0.655738	0.481481	0.0615841	0.286334	0.644732	0.573175
-	-	-	-	-	ikura	7	1	female	20	high	-	1	64	0.452975	52	31	35	126.003	126	66	60	0.456698	63	31	32	188	118	66	52	relative	0.677419	0.446809	0.0276366	0.350337	0.655738	0.481481	0.0615841	0.286334	0.644732	0.573175
-	-	-	-	-	ikura	8	1	female	20	high	-	1	64	0.452975	52	31	35	126.003	126	66	60	0.456698	63	31	32	188	118	66	52	relative	0.677419	0.446809	0.0276366	0.350337	0.655738	0.481481	0.0615841	0.286334	0.644732	0.573175
-	-	-	-	-	ikura	9	1	female	20	high	-	1	64	0.452975	52	31	35	126.003	126	66	60	0.456698	63	31	32	188	118	66	52	relative	0.677419	0.446809	0.0276366	0.350337	0.655738	0.481481	0.0615841	0.286334	0.644732	0.573175
-	-	-	-	-	ikura	10	1	female	20	high	-	1	64	0.452975	52	31	35	126.003	126	66	60	0.456698	63	31	32	188	118	66	52	relative	0.677419	0.446809	0.0276366	0.350337	0.655738	0.481481	0.0615841	0.286334	0.644732	0.573175
-	-	-	-	-	ikura	11	0	female	20	high	-	1	64	0.452975	52	31	35	126.003	126	66	60	0.456698	63	31	32	188	118	66	52	relative	0.677419	0.446809	0.0276366	0.350337	0.655738	0.481481	0.0615841	0.286334	0.644732	0.573175
-	-	-	-	-	ikura	12	1	female	20	high	-	1	64	0.452975	52	31	35	126.003	126	66	60	0.456698	63	31	32	188	118	66	52	relative	0.677419	0.446809	0.0276366	0.350337	0.655738	0.481481	0.0615841	0.286334	0.644732	0.573175
-	-	-	-	-	ikura	13	1	female	20	high	-	1	64	0.452975	52	31	35	126.003	126	66	60	0.456698	63	31	32	188	118	66	52	relative	0.677419	0.446809	0.0276366	0.350337	0.655738	0.481481	0.0615841	0.286334	0.644732	0.573175
-	-	-	-	-	ikura	14	1	female	20	high	-	1	64	0.452975	52	31	35	126.003	126	66	60	0.456698	63	31	32	188	118	66	52	relative	0.677419	0.446809	0.0276366	0.350337	0.655738	0.481481	0.0615841	0.286334	0.644732	0.573175
-	-	-	-	-	ikura	15	1	female	20	high	-	1	64	0.452975	52	31	35	126.003	126	66	60	0.456698	63	31	32	188	118	66	52	relative	0.677419	0.446809	0.0276366	0.350337	0.655738	0.481481	0.0615841	0.286334	0.644732	0.573175
-	-	-	-	-	pac	1	1	male	19	low	-	1	137	0.0646661	28	25	6	48.5145	46	36	10	0.00199018	2	2	0	0.5	2	2	0	relative	0.290323	0.106383	0.00127065	0.128897	0.153846	0.0392157	0.00323625	0.0134095	0.327484	0.221164
-	-	-	-	-	pac	2	1	male	19	low	-	1	137	0.0646661	28	25	6	48.5145	46	36	10	0.00199018	2	2	0	0.5	2	2	0	relative	0.290323	0.106383	0.00127065	0.128897	0.153846	0.0392157	0.00323625	0.0134095	0.327484	0.221164
-	-	-	-	-	pac	3	1	male	19	low	-	1	137	0.0646661	28	25	6	48.5145	46	36	10	0.00199018	2	2	0	0.5	2	2	0	relative	0.290323	0.106383	0.00127065	0.128897	0.153846	0.0392157	0.00323625	0.0134095	0.327484	0.221164
-	-	-	-	-	pac	4	0	male	19	low	-	1	137	0.0646661	28	25	6	48.5145	46	36	10	0.00199018	2	2	0	0.5	2	2	0	relative	0.290323	0.106383	0.00127065	0.128897	0.153846	0.0392157	0.00323625	0.0134095	0.327484	0.221164
-	-	-	-	-	pac	5	1	male	19	low	-	1	137	0.0646661	28	25	6	48.5145	46	36	10	0.00199018	2	2	0	0.5	2	2	0	relative	0.290323	0.106383	0.00127065	0.128897	0.153846	0.0392157	0.00323625	0.0134095	0.327484	0.221164
-	-	-	-	-	pac	6	1	male	19	low	-	1	137	0.0646661	28	25	6	48.5145	46	36	10	0.00199018	2	2	0	0.5	2	2	0	relative	0.290323	0.106383	0.00127065	0.128897	0.153846	0.0392157	0.00323625	0.0134095	0.327484	0.221164
-	-	-	-	-	pac	7	1	male	19	low	-	1	137	0.0646661	28	25	6	48.5145	46	36	10	0.00199018	2	2	0	0.5	2	2	0	relative	0.290323	0.106383	0.00127065	0.128897	0.153846	0.0392157	0.00323625	0.0134095	0.327484	0.221164
-	-	-	-	-	pac	8	1	male	19	low	-	1	137	0.0646661	28	25	6	48.5145	46	36	10	0.00199018	2	2	0	0.5	2	2	0	relative	0.290323	0.106383	0.00127065	0.128897	0.153846	0.0392157	0.00323625	0.0134095	0.327484	0.221164
-	-	-	-	-	pac	9	1	male	19	low	-	1	137	0.0646661	28	25	6	48.5145	46	36	10	0.00199018	2	2	0	0.5	2	2	0	relative	0.290323	0.106383	0.00127065	0.128897	0.153846	0.0392157	0.00323625	0.0134095	0.327484	0.221164
-	-	-	-	-	pac	10	1	male	19	low	-	1	137	0.0646661	28	25	6	48.5145	46	36	10	0.00199018	2	2	0	0.5	2	2	0	relative	0.290323	0.106383	0.00127065	0.128897	0.153846	0.0392157	0.00323625	0.0134095	0.327484	0.221164
-	-	-	-	-	pac	11	1	male	19	low	-	1	137	0.0646661	28	25	6	48.5145	46	36	10	0.00199018	2	2	0	0.5	2	2	0	relative	0.290323	0.106383	0.00127065	0.128897	0.153846	0.0392157	0.00323625	0.0134095	0.327484	0.221164
-	-	-	-	-	pac	12	1	male	19	low	-	1	137	0.0646661	28	25	6	48.5145	46	36	10	0.00199018	2	2	0	0.5	2	2	0	relative	0.290323	0.106383	0.00127065	0.128897	0.153846	0.0392157	0.00323625	0.0134095	0.327484	0.221164
-	-	-	-	-	pac	13	1	male	19	low	-	1	137	0.0646661	28	25	6	48.5145	46	36	10	0.00199018	2	2	0	0.5	2	2	0	relative	0.290323	0.106383	0.00127065	0.128897	0.153846	0.0392157	0.00323625	0.0134095	0.327484	0.221164
-	-	-	-	-	pac	14	1	male	19	low	-	1	137	0.0646661	28	25	6	48.5145	46	36	10	0.00199018	2	2	0	0.5	2	2	0	relative	0.290323	0.106383	0.00127065	0.128897	0.153846	0.0392157	0.00323625	0.0134095	0.327484	0.221164
-	-	-	-	-	pac	15	0	male	19	low	-	1	137	0.0646661	28	25	6	48.5145	46	36	10	0.00199018	2	2	0	0.5	2	2	0	relative	0.290323	0.106383	0.00127065	0.128897	0.153846	0.0392157	0.00323625	0.0134095	0.327484	0.221164
-	-	-	-	-	Sunday	1	0	female	21	high	29	3	179	0.594719	60	55	15	228.047	171	131	40	0.621405	68	54	14	374	169	130	39	relative	0.806452	0.638298	0.089263	0.641952	0.803279	0.751323	0.139799	0.5906	0.798887	0.745201
-	-	-	-	-	Sunday	2	1	female	21	high	29	3	179	0.594719	60	55	15	228.047	171	131	40	0.621405	68	54	14	374	169	130	39	relative	0.806452	0.638298	0.089263	0.641952	0.803279	0.751323	0.139799	0.5906	0.798887	0.745201
-	-	-	-	-	Sunday	3	1	female	21	high	29	3	179	0.594719	60	55	15	228.047	171	131	40	0.621405	68	54	14	374	169	130	39	relative	0.806452	0.638298	0.089263	0.641952	0.803279	0.751323	0.139799	0.5906	0.798887	0.745201
-	-	-	-	-	Sunday	4	1	female	21	high	29	3	179	0.594719	60	55	15	228.047	171	131	40	0.621405	68	54	14	374	169	130	39	relative	0.806452	0.638298	0.089263	0.641952	0.803279	0.751323	0.139799	0.5906	0.798887	0.745201
-	-	-	-	-	Sunday	5	1	female	21	high	29	3	179	0.594719	60	55	15	228.047	171	131	40	0.621405	68	54	14	374	169	130	39	relative	0.806452	0.638298	0.089263	0.641952	0.803279	0.751323	0.139799	0.5906	0.798887	0.745201
-	-	-	-	-	Sunday	6	0	female	21	high	29	3	179	0.594719	60	55	15	228.047	171	131	40	0.621405	68	54	14	374	169	130	39	relative	0.806452	0.638298	0.089263	0.641952	0.803279	0.751323	0.139799	0.5906	0.798887	0.745201
-	-	-	-	-	Sunday	7	0	female	21	high	29	3	179	0.594719	60	55	15	228.047	171	131	40	0.621405	68	54	14	374	169	130	39	relative	0.806452	0.638298	0.089263	0.641952	0.803279	0.751323	0.139799	0.5906	0.798887	0.745201
-	-	-	-	-	Sunday	8	0	female	21	high	29	3	179	0.594719	60	55	15	228.047	171	131	40	0.621405	68	54	14	374	169	130	39	relative	0.806452	0.638298	0.089263	0.641952	0.803279	0.751323	0.139799	0.5906	0.798887	0.745201
-	-	-	-	-	Sunday	9	1	female	21	high	29	3	179	0.594719	60	55	15	228.047	171	131	40	0.621405	68	54	14	374	169	130	39	relative	0.806452	0.638298	0.089263	0.641952	0.803279	0.751323	0.139799	0.5906	0.798887	0.745201
-	-	-	-	-	Sunday	10	1	female	21	high	29	3	179	0.594719	60	55	15	228.047	171	131	40	0.621405	68	54	14	374	169	130	39	relative	0.806452	0.638298	0.089263	0.641952	0.803279	0.751323	0.139799	0.5906	0.798887	0.745201
-	-	-	-	-	Sunday	10	0	female	21	high	29	3	179	0.594719	60	55	15	228.047	171	131	40	0.621405	68	54	14	374	169	130	39	relative	0.806452	0.638298	0.089263	0.641952	0.803279	0.751323	0.139799	0.5906	0.798887	0.745201
-	-	-	-	-	Sunday	12	1	female	21	high	29	3	179	0.594719	60	55	15	228.047	171	131	40	0.621405	68	54	14	374	169	130	39	relative	0.806452	0.638298	0.089263	0.641952	0.803279	0.751323	0.139799	0.5906	0.798887	0.745201
-	-	-	-	-	Sunday	13	1	female	21	high	29	3	179	0.594719	60	55	15	228.047	171	131	40	0.621405	68	54	14	374	169	130	39	relative	0.806452	0.638298	0.089263	0.641952	0.803279	0.751323	0.139799	0.5906	0.798887	0.745201
-	-	-	-	-	Sunday	14	0	female	21	high	29	3	179	0.594719	60	55	15	228.047	171	131	40	0.621405	68	54	14	374	169	130	39	relative	0.806452	0.638298	0.089263	0.641952	0.803279	0.751323	0.139799	0.5906	0.798887	0.745201
-	-	-	-	-	Sunday	15	0	female	21	high	29	3	179	0.594719	60	55	15	228.047	171	131	40	0.621405	68	54	14	374	169	130	39	relative	0.806452	0.638298	0.089263	0.641952	0.803279	0.751323	0.139799	0.5906	0.798887	0.745201
-	-	-	-	-	shirokuro	1	0	female	22	high	-	1	175	0.454156	58	40	36	179.534	149	88	61	0.45707	72	38	34	471.667	143	85	58	relative	0.774194	0.544681	0.115311	0.503315	0.754098	0.613757	0.157253	0.461754	0.627793	0.609988
-	-	-	-	-	shirokuro	2	1	female	22	high	-	1	175	0.454156	58	40	36	179.534	149	88	61	0.45707	72	38	34	471.667	143	85	58	relative	0.774194	0.544681	0.115311	0.503315	0.754098	0.613757	0.157253	0.461754	0.627793	0.609988
-	-	-	-	-	shirokuro	3	1	female	22	high	-	1	175	0.454156	58	40	36	179.534	149	88	61	0.45707	72	38	34	471.667	143	85	58	relative	0.774194	0.544681	0.115311	0.503315	0.754098	0.613757	0.157253	0.461754	0.627793	0.609988
-	-	-	-	-	shirokuro	4	0	female	22	high	-	1	175	0.454156	58	40	36	179.534	149	88	61	0.45707	72	38	34	471.667	143	85	58	relative	0.774194	0.544681	0.115311	0.503315	0.754098	0.613757	0.157253	0.461754	0.627793	0.609988
-	-	-	-	-	shirokuro	5	0	female	22	high	-	1	175	0.454156	58	40	36	179.534	149	88	61	0.45707	72	38	34	471.667	143	85	58	relative	0.774194	0.544681	0.115311	0.503315	0.754098	0.613757	0.157253	0.461754	0.627793	0.609988
-	-	-	-	-	shirokuro	6	1	female	22	high	-	1	175	0.454156	58	40	36	179.534	149	88	61	0.45707	72	38	34	471.667	143	85	58	relative	0.774194	0.544681	0.115311	0.503315	0.754098	0.613757	0.157253	0.461754	0.627793	0.609988
-	-	-	-	-	shirokuro	7	1	female	22	high	-	1	175	0.454156	58	40	36	179.534	149	88	61	0.45707	72	38	34	471.667	143	85	58	relative	0.774194	0.544681	0.115311	0.503315	0.754098	0.613757	0.157253	0.461754	0.627793	0.609988
-	-	-	-	-	shirokuro	8	1	female	22	high	-	1	175	0.454156	58	40	36	179.534	149	88	61	0.45707	72	38	34	471.667	143	85	58	relative	0.774194	0.544681	0.115311	0.503315	0.754098	0.613757	0.157253	0.461754	0.627793	0.609988
-	-	-	-	-	shirokuro	9	1	female	22	high	-	1	175	0.454156	58	40	36	179.534	149	88	61	0.45707	72	38	34	471.667	143	85	58	relative	0.774194	0.544681	0.115311	0.503315	0.754098	0.613757	0.157253	0.461754	0.627793	0.609988
-	-	-	-	-	shirokuro	10	1	female	22	high	-	1	175	0.454156	58	40	36	179.534	149	88	61	0.45707	72	38	34	471.667	143	85	58	relative	0.774194	0.544681	0.115311	0.503315	0.754098	0.613757	0.157253	0.461754	0.627793	0.609988
-	-	-	-	-	shirokuro	11	1	female	22	high	-	1	175	0.454156	58	40	36	179.534	149	88	61	0.45707	72	38	34	471.667	143	85	58	relative	0.774194	0.544681	0.115311	0.503315	0.754098	0.613757	0.157253	0.461754	0.627793	0.609988
-	-	-	-	-	shirokuro	12	1	female	22	high	-	1	175	0.454156	58	40	36	179.534	149	88	61	0.45707	72	38	34	471.667	143	85	58	relative	0.774194	0.544681	0.115311	0.503315	0.754098	0.613757	0.157253	0.461754	0.627793	0.609988
-	-	-	-	-	shirokuro	13	1	female	22	high	-	1	175	0.454156	58	40	36	179.534	149	88	61	0.45707	72	38	34	471.667	143	85	58	relative	0.774194	0.544681	0.115311	0.503315	0.754098	0.613757	0.157253	0.461754	0.627793	0.609988
-	-	-	-	-	shirokuro	14	1	female	22	high	-	1	175	0.454156	58	40	36	179.534	149	88	61	0.45707	72	38	34	471.667	143	85	58	relative	0.774194	0.544681	0.115311	0.503315	0.754098	0.613757	0.157253	0.461754	0.627793	0.609988
-	-	-	-	-	shirokuro	15	1	female	22	high	-	1	175	0.454156	58	40	36	179.534	149	88	61	0.45707	72	38	34	471.667	143	85	58	relative	0.774194	0.544681	0.115311	0.503315	0.754098	0.613757	0.157253	0.461754	0.627793	0.609988
-	-	-	-	-	dandan	1	0	female	24	high	-	1	28	0.274876	42	29	20	72.3319	98	59	39	0.270142	43	27	16	49	91	57	34	relative	0.516129	0.32766	0.0114358	0.196961	0.442623	0.338624	0.00724518	0.10679	0.560921	0.328845
-	-	-	-	-	dandan	2	1	female	24	high	-	1	28	0.274876	42	29	20	72.3319	98	59	39	0.270142	43	27	16	49	91	57	34	relative	0.516129	0.32766	0.0114358	0.196961	0.442623	0.338624	0.00724518	0.10679	0.560921	0.328845
-	-	-	-	-	dandan	3	1	female	24	high	-	1	28	0.274876	42	29	20	72.3319	98	59	39	0.270142	43	27	16	49	91	57	34	relative	0.516129	0.32766	0.0114358	0.196961	0.442623	0.338624	0.00724518	0.10679	0.560921	0.328845
-	-	-	-	-	dandan	4	1	female	24	high	-	1	28	0.274876	42	29	20	72.3319	98	59	39	0.270142	43	27	16	49	91	57	34	relative	0.516129	0.32766	0.0114358	0.196961	0.442623	0.338624	0.00724518	0.10679	0.560921	0.328845
-	-	-	-	-	dandan	5	1	female	24	high	-	1	28	0.274876	42	29	20	72.3319	98	59	39	0.270142	43	27	16	49	91	57	34	relative	0.516129	0.32766	0.0114358	0.196961	0.442623	0.338624	0.00724518	0.10679	0.560921	0.328845
-	-	-	-	-	dandan	6	1	female	24	high	-	1	28	0.274876	42	29	20	72.3319	98	59	39	0.270142	43	27	16	49	91	57	34	relative	0.516129	0.32766	0.0114358	0.196961	0.442623	0.338624	0.00724518	0.10679	0.560921	0.328845
-	-	-	-	-	dandan	7	0	female	24	high	-	1	28	0.274876	42	29	20	72.3319	98	59	39	0.270142	43	27	16	49	91	57	34	relative	0.516129	0.32766	0.0114358	0.196961	0.442623	0.338624	0.00724518	0.10679	0.560921	0.328845
-	-	-	-	-	dandan	8	1	female	24	high	-	1	28	0.274876	42	29	20	72.3319	98	59	39	0.270142	43	27	16	49	91	57	34	relative	0.516129	0.32766	0.0114358	0.196961	0.442623	0.338624	0.00724518	0.10679	0.560921	0.328845
-	-	-	-	-	dandan	9	1	female	24	high	-	1	28	0.274876	42	29	20	72.3319	98	59	39	0.270142	43	27	16	49	91	57	34	relative	0.516129	0.32766	0.0114358	0.196961	0.442623	0.338624	0.00724518	0.10679	0.560921	0.328845
-	-	-	-	-	dandan	10	0	female	24	high	-	1	28	0.274876	42	29	20	72.3319	98	59	39	0.270142	43	27	16	49	91	57	34	relative	0.516129	0.32766	0.0114358	0.196961	0.442623	0.338624	0.00724518	0.10679	0.560921	0.328845
-	-	-	-	-	dandan	11	1	female	24	high	-	1	28	0.274876	42	29	20	72.3319	98	59	39	0.270142	43	27	16	49	91	57	34	relative	0.516129	0.32766	0.0114358	0.196961	0.442623	0.338624	0.00724518	0.10679	0.560921	0.328845
-	-	-	-	-	dandan	12	1	female	24	high	-	1	28	0.274876	42	29	20	72.3319	98	59	39	0.270142	43	27	16	49	91	57	34	relative	0.516129	0.32766	0.0114358	0.196961	0.442623	0.338624	0.00724518	0.10679	0.560921	0.328845
-	-	-	-	-	dandan	13	1	female	24	high	-	1	28	0.274876	42	29	20	72.3319	98	59	39	0.270142	43	27	16	49	91	57	34	relative	0.516129	0.32766	0.0114358	0.196961	0.442623	0.338624	0.00724518	0.10679	0.560921	0.328845
-	-	-	-	-	dandan	14	1	female	24	high	-	1	28	0.274876	42	29	20	72.3319	98	59	39	0.270142	43	27	16	49	91	57	34	relative	0.516129	0.32766	0.0114358	0.196961	0.442623	0.338624	0.00724518	0.10679	0.560921	0.328845
-	-	-	-	-	dandan	15	0	female	24	high	-	1	28	0.274876	42	29	20	72.3319	98	59	39	0.270142	43	27	16	49	91	57	34	relative	0.516129	0.32766	0.0114358	0.196961	0.442623	0.338624	0.00724518	0.10679	0.560921	0.328845
-	-	-	-	-	tat09	1	1	female	59	mid	15	1	191	0.120477	23	11	19	28.5296	64	29	35	0.116093	25	9	16	5	56	26	30	relative	0.209677	0.182979	0.0189009	0.0717853	0.180328	0.153439	0.0131731	0.0389969	0.543291	0.432373
-	-	-	-	-	tat09	2	1	female	59	mid	15	1	191	0.120477	23	11	19	28.5296	64	29	35	0.116093	25	9	16	5	56	26	30	relative	0.209677	0.182979	0.0189009	0.0717853	0.180328	0.153439	0.0131731	0.0389969	0.543291	0.432373
-	-	-	-	-	tat09	3	1	female	59	mid	15	1	191	0.120477	23	11	19	28.5296	64	29	35	0.116093	25	9	16	5	56	26	30	relative	0.209677	0.182979	0.0189009	0.0717853	0.180328	0.153439	0.0131731	0.0389969	0.543291	0.432373
-	-	-	-	-	tat09	4	1	female	59	mid	15	1	191	0.120477	23	11	19	28.5296	64	29	35	0.116093	25	9	16	5	56	26	30	relative	0.209677	0.182979	0.0189009	0.0717853	0.180328	0.153439	0.0131731	0.0389969	0.543291	0.432373
-	-	-	-	-	tat09	5	0	female	59	mid	15	1	191	0.120477	23	11	19	28.5296	64	29	35	0.116093	25	9	16	5	56	26	30	relative	0.209677	0.182979	0.0189009	0.0717853	0.180328	0.153439	0.0131731	0.0389969	0.543291	0.432373
-	-	-	-	-	tat09	6	1	female	59	mid	15	1	191	0.120477	23	11	19	28.5296	64	29	35	0.116093	25	9	16	5	56	26	30	relative	0.209677	0.182979	0.0189009	0.0717853	0.180328	0.153439	0.0131731	0.0389969	0.543291	0.432373
-	-	-	-	-	tat09	7	1	female	59	mid	15	1	191	0.120477	23	11	19	28.5296	64	29	35	0.116093	25	9	16	5	56	26	30	relative	0.209677	0.182979	0.0189009	0.0717853	0.180328	0.153439	0.0131731	0.0389969	0.543291	0.432373
-	-	-	-	-	tat09	8	1	female	59	mid	15	1	191	0.120477	23	11	19	28.5296	64	29	35	0.116093	25	9	16	5	56	26	30	relative	0.209677	0.182979	0.0189009	0.0717853	0.180328	0.153439	0.0131731	0.0389969	0.543291	0.432373
-	-	-	-	-	tat09	9	0	female	59	mid	15	1	191	0.120477	23	11	19	28.5296	64	29	35	0.116093	25	9	16	5	56	26	30	relative	0.209677	0.182979	0.0189009	0.0717853	0.180328	0.153439	0.0131731	0.0389969	0.543291	0.432373
-	-	-	-	-	tat09	10	1	female	59	mid	15	1	191	0.120477	23	11	19	28.5296	64	29	35	0.116093	25	9	16	5	56	26	30	relative	0.209677	0.182979	0.0189009	0.0717853	0.180328	0.153439	0.0131731	0.0389969	0.543291	0.432373
-	-	-	-	-	tat09	11	0	female	59	mid	15	1	191	0.120477	23	11	19	28.5296	64	29	35	0.116093	25	9	16	5	56	26	30	relative	0.209677	0.182979	0.0189009	0.0717853	0.180328	0.153439	0.0131731	0.0389969	0.543291	0.432373
-	-	-	-	-	tat09	12	1	female	59	mid	15	1	191	0.120477	23	11	19	28.5296	64	29	35	0.116093	25	9	16	5	56	26	30	relative	0.209677	0.182979	0.0189009	0.0717853	0.180328	0.153439	0.0131731	0.0389969	0.543291	0.432373
-	-	-	-	-	tat09	13	1	female	59	mid	15	1	191	0.120477	23	11	19	28.5296	64	29	35	0.116093	25	9	16	5	56	26	30	relative	0.209677	0.182979	0.0189009	0.0717853	0.180328	0.153439	0.0131731	0.0389969	0.543291	0.432373
-	-	-	-	-	tat09	14	1	female	59	mid	15	1	191	0.120477	23	11	19	28.5296	64	29	35	0.116093	25	9	16	5	56	26	30	relative	0.209677	0.182979	0.0189009	0.0717853	0.180328	0.153439	0.0131731	0.0389969	0.543291	0.432373
-	-	-	-	-	tat09	15	1	female	59	mid	15	1	191	0.120477	23	11	19	28.5296	64	29	35	0.116093	25	9	16	5	56	26	30	relative	0.209677	0.182979	0.0189009	0.0717853	0.180328	0.153439	0.0131731	0.0389969	0.543291	0.432373
-	-	-	-	-	tat02.12	1	1	female	52	mid	10	1	187	0.123664	25	11	16	34.8434	112	60	52	0.121032	24	11	13	12	83	60	23	relative	0.241935	0.289362	0.00285896	0.0898285	0.213115	0.296296	0.00296394	0.0476865	0.331253	0.230906
-	-	-	-	-	tat02.12	2	1	female	52	mid	10	1	187	0.123664	25	11	16	34.8434	112	60	52	0.121032	24	11	13	12	83	60	23	relative	0.241935	0.289362	0.00285896	0.0898285	0.213115	0.296296	0.00296394	0.0476865	0.331253	0.230906
-	-	-	-	-	tat02.12	3	1	female	52	mid	10	1	187	0.123664	25	11	16	34.8434	112	60	52	0.121032	24	11	13	12	83	60	23	relative	0.241935	0.289362	0.00285896	0.0898285	0.213115	0.296296	0.00296394	0.0476865	0.331253	0.230906
-	-	-	-	-	tat02.12	4	0	female	52	mid	10	1	187	0.123664	25	11	16	34.8434	112	60	52	0.121032	24	11	13	12	83	60	23	relative	0.241935	0.289362	0.00285896	0.0898285	0.213115	0.296296	0.00296394	0.0476865	0.331253	0.230906
-	-	-	-	-	tat02.12	5	1	female	52	mid	10	1	187	0.123664	25	11	16	34.8434	112	60	52	0.121032	24	11	13	12	83	60	23	relative	0.241935	0.289362	0.00285896	0.0898285	0.213115	0.296296	0.00296394	0.0476865	0.331253	0.230906
-	-	-	-	-	tat02.12	6	1	female	52	mid	10	1	187	0.123664	25	11	16	34.8434	112	60	52	0.121032	24	11	13	12	83	60	23	relative	0.241935	0.289362	0.00285896	0.0898285	0.213115	0.296296	0.00296394	0.0476865	0.331253	0.230906
-	-	-	-	-	tat02.12	7	0	female	52	mid	10	1	187	0.123664	25	11	16	34.8434	112	60	52	0.121032	24	11	13	12	83	60	23	relative	0.241935	0.289362	0.00285896	0.0898285	0.213115	0.296296	0.00296394	0.0476865	0.331253	0.230906
-	-	-	-	-	tat02.12	8	1	female	52	mid	10	1	187	0.123664	25	11	16	34.8434	112	60	52	0.121032	24	11	13	12	83	60	23	relative	0.241935	0.289362	0.00285896	0.0898285	0.213115	0.296296	0.00296394	0.0476865	0.331253	0.230906
-	-	-	-	-	tat02.12	9	1	female	52	mid	10	1	187	0.123664	25	11	16	34.8434	112	60	52	0.121032	24	11	13	12	83	60	23	relative	0.241935	0.289362	0.00285896	0.0898285	0.213115	0.296296	0.00296394	0.0476865	0.331253	0.230906
-	-	-	-	-	tat02.12	10	0	female	52	mid	10	1	187	0.123664	25	11	16	34.8434	112	60	52	0.121032	24	11	13	12	83	60	23	relative	0.241935	0.289362	0.00285896	0.0898285	0.213115	0.296296	0.00296394	0.0476865	0.331253	0.230906
-	-	-	-	-	tat02.12	11	1	female	52	mid	10	1	187	0.123664	25	11	16	34.8434	112	60	52	0.121032	24	11	13	12	83	60	23	relative	0.241935	0.289362	0.00285896	0.0898285	0.213115	0.296296	0.00296394	0.0476865	0.331253	0.230906
-	-	-	-	-	tat02.12	12	0	female	52	mid	10	1	187	0.123664	25	11	16	34.8434	112	60	52	0.121032	24	11	13	12	83	60	23	relative	0.241935	0.289362	0.00285896	0.0898285	0.213115	0.296296	0.00296394	0.0476865	0.331253	0.230906
-	-	-	-	-	tat02.12	13	1	female	52	mid	10	1	187	0.123664	25	11	16	34.8434	112	60	52	0.121032	24	11	13	12	83	60	23	relative	0.241935	0.289362	0.00285896	0.0898285	0.213115	0.296296	0.00296394	0.0476865	0.331253	0.230906
-	-	-	-	-	tat02.12	14	1	female	52	mid	10	1	187	0.123664	25	11	16	34.8434	112	60	52	0.121032	24	11	13	12	83	60	23	relative	0.241935	0.289362	0.00285896	0.0898285	0.213115	0.296296	0.00296394	0.0476865	0.331253	0.230906
-	-	-	-	-	tat02.12	15	1	female	52	mid	10	1	187	0.123664	25	11	16	34.8434	112	60	52	0.121032	24	11	13	12	83	60	23	relative	0.241935	0.289362	0.00285896	0.0898285	0.213115	0.296296	0.00296394	0.0476865	0.331253	0.230906
-	-	-	-	-	nene	1	1	female	67	mid	20	2	128	0.222634	59	33	42	253.208	136	53	83	0.205027	63	30	33	598.25	111	50	61	relative	0.790323	0.489362	0.227764	0.713856	0.639344	0.444444	0.233328	0.476236	0.607925	0.594846
-	-	-	-	-	nene	2	0	female	67	mid	20	2	128	0.222634	59	33	42	253.208	136	53	83	0.205027	63	30	33	598.25	111	50	61	relative	0.790323	0.489362	0.227764	0.713856	0.639344	0.444444	0.233328	0.476236	0.607925	0.594846
-	-	-	-	-	nene	3	1	female	67	mid	20	2	128	0.222634	59	33	42	253.208	136	53	83	0.205027	63	30	33	598.25	111	50	61	relative	0.790323	0.489362	0.227764	0.713856	0.639344	0.444444	0.233328	0.476236	0.607925	0.594846
-	-	-	-	-	nene	4	1	female	67	mid	20	2	128	0.222634	59	33	42	253.208	136	53	83	0.205027	63	30	33	598.25	111	50	61	relative	0.790323	0.489362	0.227764	0.713856	0.639344	0.444444	0.233328	0.476236	0.607925	0.594846
-	-	-	-	-	nene	5	1	female	67	mid	20	2	128	0.222634	59	33	42	253.208	136	53	83	0.205027	63	30	33	598.25	111	50	61	relative	0.790323	0.489362	0.227764	0.713856	0.639344	0.444444	0.233328	0.476236	0.607925	0.594846
-	-	-	-	-	nene	6	1	female	67	mid	20	2	128	0.222634	59	33	42	253.208	136	53	83	0.205027	63	30	33	598.25	111	50	61	relative	0.790323	0.489362	0.227764	0.713856	0.639344	0.444444	0.233328	0.476236	0.607925	0.594846
-	-	-	-	-	nene	7	0	female	67	mid	20	2	128	0.222634	59	33	42	253.208	136	53	83	0.205027	63	30	33	598.25	111	50	61	relative	0.790323	0.489362	0.227764	0.713856	0.639344	0.444444	0.233328	0.476236	0.607925	0.594846
-	-	-	-	-	nene	8	1	female	67	mid	20	2	128	0.222634	59	33	42	253.208	136	53	83	0.205027	63	30	33	598.25	111	50	61	relative	0.790323	0.489362	0.227764	0.713856	0.639344	0.444444	0.233328	0.476236	0.607925	0.594846
-	-	-	-	-	nene	9	0	female	67	mid	20	2	128	0.222634	59	33	42	253.208	136	53	83	0.205027	63	30	33	598.25	111	50	61	relative	0.790323	0.489362	0.227764	0.713856	0.639344	0.444444	0.233328	0.476236	0.607925	0.594846
-	-	-	-	-	nene	10	1	female	67	mid	20	2	128	0.222634	59	33	42	253.208	136	53	83	0.205027	63	30	33	598.25	111	50	61	relative	0.790323	0.489362	0.227764	0.713856	0.639344	0.444444	0.233328	0.476236	0.607925	0.594846
-	-	-	-	-	nene	11	0	female	67	mid	20	2	128	0.222634	59	33	42	253.208	136	53	83	0.205027	63	30	33	598.25	111	50	61	relative	0.790323	0.489362	0.227764	0.713856	0.639344	0.444444	0.233328	0.476236	0.607925	0.594846
-	-	-	-	-	nene	12	0	female	67	mid	20	2	128	0.222634	59	33	42	253.208	136	53	83	0.205027	63	30	33	598.25	111	50	61	relative	0.790323	0.489362	0.227764	0.713856	0.639344	0.444444	0.233328	0.476236	0.607925	0.594846
-	-	-	-	-	nene	13	1	female	67	mid	20	2	128	0.222634	59	33	42	253.208	136	53	83	0.205027	63	30	33	598.25	111	50	61	relative	0.790323	0.489362	0.227764	0.713856	0.639344	0.444444	0.233328	0.476236	0.607925	0.594846
-	-	-	-	-	nene	14	1	female	67	mid	20	2	128	0.222634	59	33	42	253.208	136	53	83	0.205027	63	30	33	598.25	111	50	61	relative	0.790323	0.489362	0.227764	0.713856	0.639344	0.444444	0.233328	0.476236	0.607925	0.594846
-	-	-	-	-	nene	15	0	female	67	mid	20	2	128	0.222634	59	33	42	253.208	136	53	83	0.205027	63	30	33	598.25	111	50	61	relative	0.790323	0.489362	0.227764	0.713856	0.639344	0.444444	0.233328	0.476236	0.607925	0.594846
-	-	-	-	-	Sunday.98	1	1	female	23	high	24	2	181	0.361435	55	47	20	179.558	185	95	90	0.328042	53	42	11	77	112	86	26	relative	0.725806	0.548936	0.147078	0.503384	0.590164	0.449735	0.0441298	0.302955	0.650709	0.37832
-	-	-	-	-	Sunday.98	2	1	female	23	high	24	2	181	0.361435	55	47	20	179.558	185	95	90	0.328042	53	42	11	77	112	86	26	relative	0.725806	0.548936	0.147078	0.503384	0.590164	0.449735	0.0441298	0.302955	0.650709	0.37832
-	-	-	-	-	Sunday.98	3	1	female	23	high	24	2	181	0.361435	55	47	20	179.558	185	95	90	0.328042	53	42	11	77	112	86	26	relative	0.725806	0.548936	0.147078	0.503384	0.590164	0.449735	0.0441298	0.302955	0.650709	0.37832
-	-	-	-	-	Sunday.98	4	0	female	23	high	24	2	181	0.361435	55	47	20	179.558	185	95	90	0.328042	53	42	11	77	112	86	26	relative	0.725806	0.548936	0.147078	0.503384	0.590164	0.449735	0.0441298	0.302955	0.650709	0.37832
-	-	-	-	-	Sunday.98	5	1	female	23	high	24	2	181	0.361435	55	47	20	179.558	185	95	90	0.328042	53	42	11	77	112	86	26	relative	0.725806	0.548936	0.147078	0.503384	0.590164	0.449735	0.0441298	0.302955	0.650709	0.37832
-	-	-	-	-	Sunday.98	6	0	female	23	high	24	2	181	0.361435	55	47	20	179.558	185	95	90	0.328042	53	42	11	77	112	86	26	relative	0.725806	0.548936	0.147078	0.503384	0.590164	0.449735	0.0441298	0.302955	0.650709	0.37832
-	-	-	-	-	Sunday.98	7	1	female	23	high	24	2	181	0.361435	55	47	20	179.558	185	95	90	0.328042	53	42	11	77	112	86	26	relative	0.725806	0.548936	0.147078	0.503384	0.590164	0.449735	0.0441298	0.302955	0.650709	0.37832
-	-	-	-	-	Sunday.98	8	0	female	23	high	24	2	181	0.361435	55	47	20	179.558	185	95	90	0.328042	53	42	11	77	112	86	26	relative	0.725806	0.548936	0.147078	0.503384	0.590164	0.449735	0.0441298	0.302955	0.650709	0.37832
-	-	-	-	-	Sunday.98	9	1	female	23	high	24	2	181	0.361435	55	47	20	179.558	185	95	90	0.328042	53	42	11	77	112	86	26	relative	0.725806	0.548936	0.147078	0.503384	0.590164	0.449735	0.0441298	0.302955	0.650709	0.37832
-	-	-	-	-	Sunday.98	10	0	female	23	high	24	2	181	0.361435	55	47	20	179.558	185	95	90	0.328042	53	42	11	77	112	86	26	relative	0.725806	0.548936	0.147078	0.503384	0.590164	0.449735	0.0441298	0.302955	0.650709	0.37832
-	-	-	-	-	Sunday.98	11	1	female	23	high	24	2	181	0.361435	55	47	20	179.558	185	95	90	0.328042	53	42	11	77	112	86	26	relative	0.725806	0.548936	0.147078	0.503384	0.590164	0.449735	0.0441298	0.302955	0.650709	0.37832
-	-	-	-	-	Sunday.98	12	0	female	23	high	24	2	181	0.361435	55	47	20	179.558	185	95	90	0.328042	53	42	11	77	112	86	26	relative	0.725806	0.548936	0.147078	0.503384	0.590164	0.449735	0.0441298	0.302955	0.650709	0.37832
-	-	-	-	-	Sunday.98	13	1	female	23	high	24	2	181	0.361435	55	47	20	179.558	185	95	90	0.328042	53	42	11	77	112	86	26	relative	0.725806	0.548936	0.147078	0.503384	0.590164	0.449735	0.0441298	0.302955	0.650709	0.37832
-	-	-	-	-	Sunday.98	14	0	female	23	high	24	2	181	0.361435	55	47	20	179.558	185	95	90	0.328042	53	42	11	77	112	86	26	relative	0.725806	0.548936	0.147078	0.503384	0.590164	0.449735	0.0441298	0.302955	0.650709	0.37832
-	-	-	-	-	Sunday.98	15	1	female	23	high	24	2	181	0.361435	55	47	20	179.558	185	95	90	0.328042	53	42	11	77	112	86	26	relative	0.725806	0.548936	0.147078	0.503384	0.590164	0.449735	0.0441298	0.302955	0.650709	0.37832
-	-	-	-	-	tat06	1	0	female	61	mid	-	1	189	0.274202	29	23	17	56.888	170	77	93	0.182182	26	15	11	398.75	128	60	68	relative	0.306452	0.634043	0.508259	0.152826	0.163934	0.534392	0.258192	0.0532403	0.824233	0.592103
-	-	-	-	-	tat06	2	0	female	61	mid	-	1	189	0.274202	29	23	17	56.888	170	77	93	0.182182	26	15	11	398.75	128	60	68	relative	0.306452	0.634043	0.508259	0.152826	0.163934	0.534392	0.258192	0.0532403	0.824233	0.592103
-	-	-	-	-	tat06	3	1	female	61	mid	-	1	189	0.274202	29	23	17	56.888	170	77	93	0.182182	26	15	11	398.75	128	60	68	relative	0.306452	0.634043	0.508259	0.152826	0.163934	0.534392	0.258192	0.0532403	0.824233	0.592103
-	-	-	-	-	tat06	4	1	female	61	mid	-	1	189	0.274202	29	23	17	56.888	170	77	93	0.182182	26	15	11	398.75	128	60	68	relative	0.306452	0.634043	0.508259	0.152826	0.163934	0.534392	0.258192	0.0532403	0.824233	0.592103
-	-	-	-	-	tat06	5	0	female	61	mid	-	1	189	0.274202	29	23	17	56.888	170	77	93	0.182182	26	15	11	398.75	128	60	68	relative	0.306452	0.634043	0.508259	0.152826	0.163934	0.534392	0.258192	0.0532403	0.824233	0.592103
-	-	-	-	-	tat06	6	0	female	61	mid	-	1	189	0.274202	29	23	17	56.888	170	77	93	0.182182	26	15	11	398.75	128	60	68	relative	0.306452	0.634043	0.508259	0.152826	0.163934	0.534392	0.258192	0.0532403	0.824233	0.592103
-	-	-	-	-	tat06	7	0	female	61	mid	-	1	189	0.274202	29	23	17	56.888	170	77	93	0.182182	26	15	11	398.75	128	60	68	relative	0.306452	0.634043	0.508259	0.152826	0.163934	0.534392	0.258192	0.0532403	0.824233	0.592103
-	-	-	-	-	tat06	8	1	female	61	mid	-	1	189	0.274202	29	23	17	56.888	170	77	93	0.182182	26	15	11	398.75	128	60	68	relative	0.306452	0.634043	0.508259	0.152826	0.163934	0.534392	0.258192	0.0532403	0.824233	0.592103
-	-	-	-	-	tat06	9	0	female	61	mid	-	1	189	0.274202	29	23	17	56.888	170	77	93	0.182182	26	15	11	398.75	128	60	68	relative	0.306452	0.634043	0.508259	0.152826	0.163934	0.534392	0.258192	0.0532403	0.824233	0.592103
-	-	-	-	-	tat06	10	0	female	61	mid	-	1	189	0.274202	29	23	17	56.888	170	77	93	0.182182	26	15	11	398.75	128	60	68	relative	0.306452	0.634043	0.508259	0.152826	0.163934	0.534392	0.258192	0.0532403	0.824233	0.592103
-	-	-	-	-	tat06	11	0	female	61	mid	-	1	189	0.274202	29	23	17	56.888	170	77	93	0.182182	26	15	11	398.75	128	60	68	relative	0.306452	0.634043	0.508259	0.152826	0.163934	0.534392	0.258192	0.0532403	0.824233	0.592103
-	-	-	-	-	tat06	12	1	female	61	mid	-	1	189	0.274202	29	23	17	56.888	170	77	93	0.182182	26	15	11	398.75	128	60	68	relative	0.306452	0.634043	0.508259	0.152826	0.163934	0.534392	0.258192	0.0532403	0.824233	0.592103
-	-	-	-	-	tat06	13	0	female	61	mid	-	1	189	0.274202	29	23	17	56.888	170	77	93	0.182182	26	15	11	398.75	128	60	68	relative	0.306452	0.634043	0.508259	0.152826	0.163934	0.534392	0.258192	0.0532403	0.824233	0.592103
-	-	-	-	-	tat06	14	1	female	61	mid	-	1	189	0.274202	29	23	17	56.888	170	77	93	0.182182	26	15	11	398.75	128	60	68	relative	0.306452	0.634043	0.508259	0.152826	0.163934	0.534392	0.258192	0.0532403	0.824233	0.592103
-	-	-	-	-	tat06	15	1	female	61	mid	-	1	189	0.274202	29	23	17	56.888	170	77	93	0.182182	26	15	11	398.75	128	60	68	relative	0.306452	0.634043	0.508259	0.152826	0.163934	0.534392	0.258192	0.0532403	0.824233	0.592103
-	-	-	-	-	jojo	1	1	female	48	mid	17	1	66	0.661527	54	19	45	169.615	217	63	154	0.689972	60	18	42	326.083	195	62	133	relative	0.709677	0.834043	0.134371	0.47497	0.672131	0.888889	0.097316	0.395881	0.705562	0.550272
-	-	-	-	-	jojo	2	1	female	48	mid	17	1	66	0.661527	54	19	45	169.615	217	63	154	0.689972	60	18	42	326.083	195	62	133	relative	0.709677	0.834043	0.134371	0.47497	0.672131	0.888889	0.097316	0.395881	0.705562	0.550272
-	-	-	-	-	jojo	3	1	female	48	mid	17	1	66	0.661527	54	19	45	169.615	217	63	154	0.689972	60	18	42	326.083	195	62	133	relative	0.709677	0.834043	0.134371	0.47497	0.672131	0.888889	0.097316	0.395881	0.705562	0.550272
-	-	-	-	-	jojo	4	0	female	48	mid	17	1	66	0.661527	54	19	45	169.615	217	63	154	0.689972	60	18	42	326.083	195	62	133	relative	0.709677	0.834043	0.134371	0.47497	0.672131	0.888889	0.097316	0.395881	0.705562	0.550272
-	-	-	-	-	jojo	5	1	female	48	mid	17	1	66	0.661527	54	19	45	169.615	217	63	154	0.689972	60	18	42	326.083	195	62	133	relative	0.709677	0.834043	0.134371	0.47497	0.672131	0.888889	0.097316	0.395881	0.705562	0.550272
-	-	-	-	-	jojo	6	0	female	48	mid	17	1	66	0.661527	54	19	45	169.615	217	63	154	0.689972	60	18	42	326.083	195	62	133	relative	0.709677	0.834043	0.134371	0.47497	0.672131	0.888889	0.097316	0.395881	0.705562	0.550272
-	-	-	-	-	jojo	7	1	female	48	mid	17	1	66	0.661527	54	19	45	169.615	217	63	154	0.689972	60	18	42	326.083	195	62	133	relative	0.709677	0.834043	0.134371	0.47497	0.672131	0.888889	0.097316	0.395881	0.705562	0.550272
-	-	-	-	-	jojo	8	0	female	48	mid	17	1	66	0.661527	54	19	45	169.615	217	63	154	0.689972	60	18	42	326.083	195	62	133	relative	0.709677	0.834043	0.134371	0.47497	0.672131	0.888889	0.097316	0.395881	0.705562	0.550272
-	-	-	-	-	jojo	9	1	female	48	mid	17	1	66	0.661527	54	19	45	169.615	217	63	154	0.689972	60	18	42	326.083	195	62	133	relative	0.709677	0.834043	0.134371	0.47497	0.672131	0.888889	0.097316	0.395881	0.705562	0.550272
-	-	-	-	-	jojo	10	1	female	48	mid	17	1	66	0.661527	54	19	45	169.615	217	63	154	0.689972	60	18	42	326.083	195	62	133	relative	0.709677	0.834043	0.134371	0.47497	0.672131	0.888889	0.097316	0.395881	0.705562	0.550272
-	-	-	-	-	jojo	11	1	female	48	mid	17	1	66	0.661527	54	19	45	169.615	217	63	154	0.689972	60	18	42	326.083	195	62	133	relative	0.709677	0.834043	0.134371	0.47497	0.672131	0.888889	0.097316	0.395881	0.705562	0.550272
-	-	-	-	-	jojo	12	1	female	48	mid	17	1	66	0.661527	54	19	45	169.615	217	63	154	0.689972	60	18	42	326.083	195	62	133	relative	0.709677	0.834043	0.134371	0.47497	0.672131	0.888889	0.097316	0.395881	0.705562	0.550272
-	-	-	-	-	jojo	13	0	female	48	mid	17	1	66	0.661527	54	19	45	169.615	217	63	154	0.689972	60	18	42	326.083	195	62	133	relative	0.709677	0.834043	0.134371	0.47497	0.672131	0.888889	0.097316	0.395881	0.705562	0.550272
-	-	-	-	-	jojo	14	0	female	48	mid	17	1	66	0.661527	54	19	45	169.615	217	63	154	0.689972	60	18	42	326.083	195	62	133	relative	0.709677	0.834043	0.134371	0.47497	0.672131	0.888889	0.097316	0.395881	0.705562	0.550272
-	-	-	-	-	jojo	15	1	female	48	mid	17	1	66	0.661527	54	19	45	169.615	217	63	154	0.689972	60	18	42	326.083	195	62	133	relative	0.709677	0.834043	0.134371	0.47497	0.672131	0.888889	0.097316	0.395881	0.705562	0.550272
-	-	-	-	-	mamiya	1	1	female	30	high	-	1	98	0.11616	20	14	9	22.6103	41	27	14	0.0995589	21	13	8	7	35	25	10	relative	0.16129	0.0851064	0	0.0548696	0.163934	0.042328	0	0.0381332	0.527391	0.386726
-	-	-	-	-	mamiya	2	1	female	30	high	-	1	98	0.11616	20	14	9	22.6103	41	27	14	0.0995589	21	13	8	7	35	25	10	relative	0.16129	0.0851064	0	0.0548696	0.163934	0.042328	0	0.0381332	0.527391	0.386726
-	-	-	-	-	mamiya	3	1	female	30	high	-	1	98	0.11616	20	14	9	22.6103	41	27	14	0.0995589	21	13	8	7	35	25	10	relative	0.16129	0.0851064	0	0.0548696	0.163934	0.042328	0	0.0381332	0.527391	0.386726
-	-	-	-	-	mamiya	4	1	female	30	high	-	1	98	0.11616	20	14	9	22.6103	41	27	14	0.0995589	21	13	8	7	35	25	10	relative	0.16129	0.0851064	0	0.0548696	0.163934	0.042328	0	0.0381332	0.527391	0.386726
-	-	-	-	-	mamiya	5	0	female	30	high	-	1	98	0.11616	20	14	9	22.6103	41	27	14	0.0995589	21	13	8	7	35	25	10	relative	0.16129	0.0851064	0	0.0548696	0.163934	0.042328	0	0.0381332	0.527391	0.386726
-	-	-	-	-	mamiya	6	0	female	30	high	-	1	98	0.11616	20	14	9	22.6103	41	27	14	0.0995589	21	13	8	7	35	25	10	relative	0.16129	0.0851064	0	0.0548696	0.163934	0.042328	0	0.0381332	0.527391	0.386726
-	-	-	-	-	mamiya	7	1	female	30	high	-	1	98	0.11616	20	14	9	22.6103	41	27	14	0.0995589	21	13	8	7	35	25	10	relative	0.16129	0.0851064	0	0.0548696	0.163934	0.042328	0	0.0381332	0.527391	0.386726
-	-	-	-	-	mamiya	8	1	female	30	high	-	1	98	0.11616	20	14	9	22.6103	41	27	14	0.0995589	21	13	8	7	35	25	10	relative	0.16129	0.0851064	0	0.0548696	0.163934	0.042328	0	0.0381332	0.527391	0.386726
-	-	-	-	-	mamiya	9	0	female	30	high	-	1	98	0.11616	20	14	9	22.6103	41	27	14	0.0995589	21	13	8	7	35	25	10	relative	0.16129	0.0851064	0	0.0548696	0.163934	0.042328	0	0.0381332	0.527391	0.386726
-	-	-	-	-	mamiya	10	1	female	30	high	-	1	98	0.11616	20	14	9	22.6103	41	27	14	0.0995589	21	13	8	7	35	25	10	relative	0.16129	0.0851064	0	0.0548696	0.163934	0.042328	0	0.0381332	0.527391	0.386726
-	-	-	-	-	mamiya	11	1	female	30	high	-	1	98	0.11616	20	14	9	22.6103	41	27	14	0.0995589	21	13	8	7	35	25	10	relative	0.16129	0.0851064	0	0.0548696	0.163934	0.042328	0	0.0381332	0.527391	0.386726
-	-	-	-	-	mamiya	12	1	female	30	high	-	1	98	0.11616	20	14	9	22.6103	41	27	14	0.0995589	21	13	8	7	35	25	10	relative	0.16129	0.0851064	0	0.0548696	0.163934	0.042328	0	0.0381332	0.527391	0.386726
-	-	-	-	-	mamiya	13	1	female	30	high	-	1	98	0.11616	20	14	9	22.6103	41	27	14	0.0995589	21	13	8	7	35	25	10	relative	0.16129	0.0851064	0	0.0548696	0.163934	0.042328	0	0.0381332	0.527391	0.386726
-	-	-	-	-	mamiya	14	0	female	30	high	-	1	98	0.11616	20	14	9	22.6103	41	27	14	0.0995589	21	13	8	7	35	25	10	relative	0.16129	0.0851064	0	0.0548696	0.163934	0.042328	0	0.0381332	0.527391	0.386726
-	-	-	-	-	mamiya	15	0	female	30	high	-	1	98	0.11616	20	14	9	22.6103	41	27	14	0.0995589	21	13	8	7	35	25	10	relative	0.16129	0.0851064	0	0.0548696	0.163934	0.042328	0	0.0381332	0.527391	0.386726
-	-	-	-	-	yumeca.01.08	1	0	female	78	mid	14	1	214	0.0767871	20	12	12	18.1027	88	37	51	0.0778152	24	12	12	172	55	37	18	relative	0.16129	0.144681	0.0778272	0.041988	0.180328	0.148148	0.0829903	0.0327449	0.522661	0.38081
-	-	-	-	-	yumeca.01.08	2	1	female	78	mid	14	1	214	0.0767871	20	12	12	18.1027	88	37	51	0.0778152	24	12	12	172	55	37	18	relative	0.16129	0.144681	0.0778272	0.041988	0.180328	0.148148	0.0829903	0.0327449	0.522661	0.38081
-	-	-	-	-	yumeca.01.08	3	0	female	78	mid	14	1	214	0.0767871	20	12	12	18.1027	88	37	51	0.0778152	24	12	12	172	55	37	18	relative	0.16129	0.144681	0.0778272	0.041988	0.180328	0.148148	0.0829903	0.0327449	0.522661	0.38081
-	-	-	-	-	yumeca.01.08	4	1	female	78	mid	14	1	214	0.0767871	20	12	12	18.1027	88	37	51	0.0778152	24	12	12	172	55	37	18	relative	0.16129	0.144681	0.0778272	0.041988	0.180328	0.148148	0.0829903	0.0327449	0.522661	0.38081
-	-	-	-	-	yumeca.01.08	5	1	female	78	mid	14	1	214	0.0767871	20	12	12	18.1027	88	37	51	0.0778152	24	12	12	172	55	37	18	relative	0.16129	0.144681	0.0778272	0.041988	0.180328	0.148148	0.0829903	0.0327449	0.522661	0.38081
-	-	-	-	-	yumeca.01.08	6	0	female	78	mid	14	1	214	0.0767871	20	12	12	18.1027	88	37	51	0.0778152	24	12	12	172	55	37	18	relative	0.16129	0.144681	0.0778272	0.041988	0.180328	0.148148	0.0829903	0.0327449	0.522661	0.38081
-	-	-	-	-	yumeca.01.08	7	1	female	78	mid	14	1	214	0.0767871	20	12	12	18.1027	88	37	51	0.0778152	24	12	12	172	55	37	18	relative	0.16129	0.144681	0.0778272	0.041988	0.180328	0.148148	0.0829903	0.0327449	0.522661	0.38081
-	-	-	-	-	yumeca.01.08	8	0	female	78	mid	14	1	214	0.0767871	20	12	12	18.1027	88	37	51	0.0778152	24	12	12	172	55	37	18	relative	0.16129	0.144681	0.0778272	0.041988	0.180328	0.148148	0.0829903	0.0327449	0.522661	0.38081
-	-	-	-	-	yumeca.01.08	9	1	female	78	mid	14	1	214	0.0767871	20	12	12	18.1027	88	37	51	0.0778152	24	12	12	172	55	37	18	relative	0.16129	0.144681	0.0778272	0.041988	0.180328	0.148148	0.0829903	0.0327449	0.522661	0.38081
-	-	-	-	-	yumeca.01.08	10	1	female	78	mid	14	1	214	0.0767871	20	12	12	18.1027	88	37	51	0.0778152	24	12	12	172	55	37	18	relative	0.16129	0.144681	0.0778272	0.041988	0.180328	0.148148	0.0829903	0.0327449	0.522661	0.38081
-	-	-	-	-	yumeca.01.08	11	0	female	78	mid	14	1	214	0.0767871	20	12	12	18.1027	88	37	51	0.0778152	24	12	12	172	55	37	18	relative	0.16129	0.144681	0.0778272	0.041988	0.180328	0.148148	0.0829903	0.0327449	0.522661	0.38081
-	-	-	-	-	yumeca.01.08	12	1	female	78	mid	14	1	214	0.0767871	20	12	12	18.1027	88	37	51	0.0778152	24	12	12	172	55	37	18	relative	0.16129	0.144681	0.0778272	0.041988	0.180328	0.148148	0.0829903	0.0327449	0.522661	0.38081
-	-	-	-	-	yumeca.01.08	13	1	female	78	mid	14	1	214	0.0767871	20	12	12	18.1027	88	37	51	0.0778152	24	12	12	172	55	37	18	relative	0.16129	0.144681	0.0778272	0.041988	0.180328	0.148148	0.0829903	0.0327449	0.522661	0.38081
-	-	-	-	-	yumeca.01.08	14	0	female	78	mid	14	1	214	0.0767871	20	12	12	18.1027	88	37	51	0.0778152	24	12	12	172	55	37	18	relative	0.16129	0.144681	0.0778272	0.041988	0.180328	0.148148	0.0829903	0.0327449	0.522661	0.38081
-	-	-	-	-	yumeca.01.08	15	1	female	78	mid	14	1	214	0.0767871	20	12	12	18.1027	88	37	51	0.0778152	24	12	12	172	55	37	18	relative	0.16129	0.144681	0.0778272	0.041988	0.180328	0.148148	0.0829903	0.0327449	0.522661	0.38081
-	-	-	-	-	tat11	1	0	female	63	mid	18	1	193	0.170183	42	16	34	127.09	137	40	97	0.146362	45	15	30	881.75	132	39	93	relative	0.516129	0.493617	0.514295	0.353444	0.459016	0.555556	0.364235	0.270466	0.806314	0.608968
-	-	-	-	-	tat11	2	1	female	63	mid	18	1	193	0.170183	42	16	34	127.09	137	40	97	0.146362	45	15	30	881.75	132	39	93	relative	0.516129	0.493617	0.514295	0.353444	0.459016	0.555556	0.364235	0.270466	0.806314	0.608968
-	-	-	-	-	tat11	3	1	female	63	mid	18	1	193	0.170183	42	16	34	127.09	137	40	97	0.146362	45	15	30	881.75	132	39	93	relative	0.516129	0.493617	0.514295	0.353444	0.459016	0.555556	0.364235	0.270466	0.806314	0.608968
-	-	-	-	-	tat11	4	0	female	63	mid	18	1	193	0.170183	42	16	34	127.09	137	40	97	0.146362	45	15	30	881.75	132	39	93	relative	0.516129	0.493617	0.514295	0.353444	0.459016	0.555556	0.364235	0.270466	0.806314	0.608968
-	-	-	-	-	tat11	5	1	female	63	mid	18	1	193	0.170183	42	16	34	127.09	137	40	97	0.146362	45	15	30	881.75	132	39	93	relative	0.516129	0.493617	0.514295	0.353444	0.459016	0.555556	0.364235	0.270466	0.806314	0.608968
-	-	-	-	-	tat11	6	0	female	63	mid	18	1	193	0.170183	42	16	34	127.09	137	40	97	0.146362	45	15	30	881.75	132	39	93	relative	0.516129	0.493617	0.514295	0.353444	0.459016	0.555556	0.364235	0.270466	0.806314	0.608968
-	-	-	-	-	tat11	7	1	female	63	mid	18	1	193	0.170183	42	16	34	127.09	137	40	97	0.146362	45	15	30	881.75	132	39	93	relative	0.516129	0.493617	0.514295	0.353444	0.459016	0.555556	0.364235	0.270466	0.806314	0.608968
-	-	-	-	-	tat11	8	0	female	63	mid	18	1	193	0.170183	42	16	34	127.09	137	40	97	0.146362	45	15	30	881.75	132	39	93	relative	0.516129	0.493617	0.514295	0.353444	0.459016	0.555556	0.364235	0.270466	0.806314	0.608968
-	-	-	-	-	tat11	9	0	female	63	mid	18	1	193	0.170183	42	16	34	127.09	137	40	97	0.146362	45	15	30	881.75	132	39	93	relative	0.516129	0.493617	0.514295	0.353444	0.459016	0.555556	0.364235	0.270466	0.806314	0.608968
-	-	-	-	-	tat11	10	1	female	63	mid	18	1	193	0.170183	42	16	34	127.09	137	40	97	0.146362	45	15	30	881.75	132	39	93	relative	0.516129	0.493617	0.514295	0.353444	0.459016	0.555556	0.364235	0.270466	0.806314	0.608968
-	-	-	-	-	tat11	11	0	female	63	mid	18	1	193	0.170183	42	16	34	127.09	137	40	97	0.146362	45	15	30	881.75	132	39	93	relative	0.516129	0.493617	0.514295	0.353444	0.459016	0.555556	0.364235	0.270466	0.806314	0.608968
-	-	-	-	-	tat11	12	1	female	63	mid	18	1	193	0.170183	42	16	34	127.09	137	40	97	0.146362	45	15	30	881.75	132	39	93	relative	0.516129	0.493617	0.514295	0.353444	0.459016	0.555556	0.364235	0.270466	0.806314	0.608968
-	-	-	-	-	tat11	13	1	female	63	mid	18	1	193	0.170183	42	16	34	127.09	137	40	97	0.146362	45	15	30	881.75	132	39	93	relative	0.516129	0.493617	0.514295	0.353444	0.459016	0.555556	0.364235	0.270466	0.806314	0.608968
-	-	-	-	-	tat11	14	0	female	63	mid	18	1	193	0.170183	42	16	34	127.09	137	40	97	0.146362	45	15	30	881.75	132	39	93	relative	0.516129	0.493617	0.514295	0.353444	0.459016	0.555556	0.364235	0.270466	0.806314	0.608968
-	-	-	-	-	tat11	15	0	female	63	mid	18	1	193	0.170183	42	16	34	127.09	137	40	97	0.146362	45	15	30	881.75	132	39	93	relative	0.516129	0.493617	0.514295	0.353444	0.459016	0.555556	0.364235	0.270466	0.806314	0.608968
-	-	-	-	-	ginger	1	1	female	131	low	-	1	53	0.121452	44	33	27	128.321	127	62	65	0.12071	57	33	24	406.5	121	62	59	relative	0.548387	0.451064	0.253812	0.356963	0.52459	0.497354	0.27153	0.294794	0.596697	0.595019
-	-	-	-	-	ginger	2	1	female	131	low	-	1	53	0.121452	44	33	27	128.321	127	62	65	0.12071	57	33	24	406.5	121	62	59	relative	0.548387	0.451064	0.253812	0.356963	0.52459	0.497354	0.27153	0.294794	0.596697	0.595019
-	-	-	-	-	ginger	3	0	female	131	low	-	1	53	0.121452	44	33	27	128.321	127	62	65	0.12071	57	33	24	406.5	121	62	59	relative	0.548387	0.451064	0.253812	0.356963	0.52459	0.497354	0.27153	0.294794	0.596697	0.595019
-	-	-	-	-	ginger	4	1	female	131	low	-	1	53	0.121452	44	33	27	128.321	127	62	65	0.12071	57	33	24	406.5	121	62	59	relative	0.548387	0.451064	0.253812	0.356963	0.52459	0.497354	0.27153	0.294794	0.596697	0.595019
-	-	-	-	-	ginger	5	1	female	131	low	-	1	53	0.121452	44	33	27	128.321	127	62	65	0.12071	57	33	24	406.5	121	62	59	relative	0.548387	0.451064	0.253812	0.356963	0.52459	0.497354	0.27153	0.294794	0.596697	0.595019
-	-	-	-	-	ginger	6	1	female	131	low	-	1	53	0.121452	44	33	27	128.321	127	62	65	0.12071	57	33	24	406.5	121	62	59	relative	0.548387	0.451064	0.253812	0.356963	0.52459	0.497354	0.27153	0.294794	0.596697	0.595019
-	-	-	-	-	ginger	7	0	female	131	low	-	1	53	0.121452	44	33	27	128.321	127	62	65	0.12071	57	33	24	406.5	121	62	59	relative	0.548387	0.451064	0.253812	0.356963	0.52459	0.497354	0.27153	0.294794	0.596697	0.595019
-	-	-	-	-	ginger	8	1	female	131	low	-	1	53	0.121452	44	33	27	128.321	127	62	65	0.12071	57	33	24	406.5	121	62	59	relative	0.548387	0.451064	0.253812	0.356963	0.52459	0.497354	0.27153	0.294794	0.596697	0.595019
-	-	-	-	-	ginger	9	1	female	131	low	-	1	53	0.121452	44	33	27	128.321	127	62	65	0.12071	57	33	24	406.5	121	62	59	relative	0.548387	0.451064	0.253812	0.356963	0.52459	0.497354	0.27153	0.294794	0.596697	0.595019
-	-	-	-	-	ginger	10	1	female	131	low	-	1	53	0.121452	44	33	27	128.321	127	62	65	0.12071	57	33	24	406.5	121	62	59	relative	0.548387	0.451064	0.253812	0.356963	0.52459	0.497354	0.27153	0.294794	0.596697	0.595019
-	-	-	-	-	ginger	11	0	female	131	low	-	1	53	0.121452	44	33	27	128.321	127	62	65	0.12071	57	33	24	406.5	121	62	59	relative	0.548387	0.451064	0.253812	0.356963	0.52459	0.497354	0.27153	0.294794	0.596697	0.595019
-	-	-	-	-	ginger	12	0	female	131	low	-	1	53	0.121452	44	33	27	128.321	127	62	65	0.12071	57	33	24	406.5	121	62	59	relative	0.548387	0.451064	0.253812	0.356963	0.52459	0.497354	0.27153	0.294794	0.596697	0.595019
-	-	-	-	-	ginger	13	0	female	131	low	-	1	53	0.121452	44	33	27	128.321	127	62	65	0.12071	57	33	24	406.5	121	62	59	relative	0.548387	0.451064	0.253812	0.356963	0.52459	0.497354	0.27153	0.294794	0.596697	0.595019
-	-	-	-	-	ginger	14	0	female	131	low	-	1	53	0.121452	44	33	27	128.321	127	62	65	0.12071	57	33	24	406.5	121	62	59	relative	0.548387	0.451064	0.253812	0.356963	0.52459	0.497354	0.27153	0.294794	0.596697	0.595019
-	-	-	-	-	ginger	15	1	female	131	low	-	1	53	0.121452	44	33	27	128.321	127	62	65	0.12071	57	33	24	406.5	121	62	59	relative	0.548387	0.451064	0.253812	0.356963	0.52459	0.497354	0.27153	0.294794	0.596697	0.595019
-	-	-	-	-	shiroma	1	1	female	40	high	-	1	176	0.282125	59	25	44	162.07	99	37	62	0.289273	66	25	41	50.5	95	37	58	relative	0.790323	0.331915	0	0.453407	0.770492	0.359788	0.00098798	0.403911	0.367233	0.336974
-	-	-	-	-	shiroma	2	1	female	40	high	-	1	176	0.282125	59	25	44	162.07	99	37	62	0.289273	66	25	41	50.5	95	37	58	relative	0.790323	0.331915	0	0.453407	0.770492	0.359788	0.00098798	0.403911	0.367233	0.336974
-	-	-	-	-	shiroma	3	0	female	40	high	-	1	176	0.282125	59	25	44	162.07	99	37	62	0.289273	66	25	41	50.5	95	37	58	relative	0.790323	0.331915	0	0.453407	0.770492	0.359788	0.00098798	0.403911	0.367233	0.336974
-	-	-	-	-	shiroma	4	1	female	40	high	-	1	176	0.282125	59	25	44	162.07	99	37	62	0.289273	66	25	41	50.5	95	37	58	relative	0.790323	0.331915	0	0.453407	0.770492	0.359788	0.00098798	0.403911	0.367233	0.336974
-	-	-	-	-	shiroma	5	0	female	40	high	-	1	176	0.282125	59	25	44	162.07	99	37	62	0.289273	66	25	41	50.5	95	37	58	relative	0.790323	0.331915	0	0.453407	0.770492	0.359788	0.00098798	0.403911	0.367233	0.336974
-	-	-	-	-	shiroma	6	1	female	40	high	-	1	176	0.282125	59	25	44	162.07	99	37	62	0.289273	66	25	41	50.5	95	37	58	relative	0.790323	0.331915	0	0.453407	0.770492	0.359788	0.00098798	0.403911	0.367233	0.336974
-	-	-	-	-	shiroma	7	1	female	40	high	-	1	176	0.282125	59	25	44	162.07	99	37	62	0.289273	66	25	41	50.5	95	37	58	relative	0.790323	0.331915	0	0.453407	0.770492	0.359788	0.00098798	0.403911	0.367233	0.336974
-	-	-	-	-	shiroma	8	1	female	40	high	-	1	176	0.282125	59	25	44	162.07	99	37	62	0.289273	66	25	41	50.5	95	37	58	relative	0.790323	0.331915	0	0.453407	0.770492	0.359788	0.00098798	0.403911	0.367233	0.336974
-	-	-	-	-	shiroma	9	1	female	40	high	-	1	176	0.282125	59	25	44	162.07	99	37	62	0.289273	66	25	41	50.5	95	37	58	relative	0.790323	0.331915	0	0.453407	0.770492	0.359788	0.00098798	0.403911	0.367233	0.336974
-	-	-	-	-	shiroma	10	1	female	40	high	-	1	176	0.282125	59	25	44	162.07	99	37	62	0.289273	66	25	41	50.5	95	37	58	relative	0.790323	0.331915	0	0.453407	0.770492	0.359788	0.00098798	0.403911	0.367233	0.336974
-	-	-	-	-	shiroma	11	1	female	40	high	-	1	176	0.282125	59	25	44	162.07	99	37	62	0.289273	66	25	41	50.5	95	37	58	relative	0.790323	0.331915	0	0.453407	0.770492	0.359788	0.00098798	0.403911	0.367233	0.336974
-	-	-	-	-	shiroma	12	1	female	40	high	-	1	176	0.282125	59	25	44	162.07	99	37	62	0.289273	66	25	41	50.5	95	37	58	relative	0.790323	0.331915	0	0.453407	0.770492	0.359788	0.00098798	0.403911	0.367233	0.336974
-	-	-	-	-	shiroma	13	1	female	40	high	-	1	176	0.282125	59	25	44	162.07	99	37	62	0.289273	66	25	41	50.5	95	37	58	relative	0.790323	0.331915	0	0.453407	0.770492	0.359788	0.00098798	0.403911	0.367233	0.336974
-	-	-	-	-	shiroma	14	0	female	40	high	-	1	176	0.282125	59	25	44	162.07	99	37	62	0.289273	66	25	41	50.5	95	37	58	relative	0.790323	0.331915	0	0.453407	0.770492	0.359788	0.00098798	0.403911	0.367233	0.336974
-	-	-	-	-	shiroma	15	0	female	40	high	-	1	176	0.282125	59	25	44	162.07	99	37	62	0.289273	66	25	41	50.5	95	37	58	relative	0.790323	0.331915	0	0.453407	0.770492	0.359788	0.00098798	0.403911	0.367233	0.336974
-	-	-	-	-	kyon	1	0	female	36	high	-	2	89	0.396506	49	35	28	90.9861	132	80	52	0.406614	57	34	23	116	125	79	46	relative	0.629032	0.47234	0.0228717	0.250269	0.557377	0.518519	0.0207476	0.194984	0.508056	0.444765
-	-	-	-	-	kyon	2	0	female	36	high	-	2	89	0.396506	49	35	28	90.9861	132	80	52	0.406614	57	34	23	116	125	79	46	relative	0.629032	0.47234	0.0228717	0.250269	0.557377	0.518519	0.0207476	0.194984	0.508056	0.444765
-	-	-	-	-	kyon	3	1	female	36	high	-	2	89	0.396506	49	35	28	90.9861	132	80	52	0.406614	57	34	23	116	125	79	46	relative	0.629032	0.47234	0.0228717	0.250269	0.557377	0.518519	0.0207476	0.194984	0.508056	0.444765
-	-	-	-	-	kyon	4	1	female	36	high	-	2	89	0.396506	49	35	28	90.9861	132	80	52	0.406614	57	34	23	116	125	79	46	relative	0.629032	0.47234	0.0228717	0.250269	0.557377	0.518519	0.0207476	0.194984	0.508056	0.444765
-	-	-	-	-	kyon	5	0	female	36	high	-	2	89	0.396506	49	35	28	90.9861	132	80	52	0.406614	57	34	23	116	125	79	46	relative	0.629032	0.47234	0.0228717	0.250269	0.557377	0.518519	0.0207476	0.194984	0.508056	0.444765
-	-	-	-	-	kyon	6	1	female	36	high	-	2	89	0.396506	49	35	28	90.9861	132	80	52	0.406614	57	34	23	116	125	79	46	relative	0.629032	0.47234	0.0228717	0.250269	0.557377	0.518519	0.0207476	0.194984	0.508056	0.444765
-	-	-	-	-	kyon	7	0	female	36	high	-	2	89	0.396506	49	35	28	90.9861	132	80	52	0.406614	57	34	23	116	125	79	46	relative	0.629032	0.47234	0.0228717	0.250269	0.557377	0.518519	0.0207476	0.194984	0.508056	0.444765
-	-	-	-	-	kyon	8	1	female	36	high	-	2	89	0.396506	49	35	28	90.9861	132	80	52	0.406614	57	34	23	116	125	79	46	relative	0.629032	0.47234	0.0228717	0.250269	0.557377	0.518519	0.0207476	0.194984	0.508056	0.444765
-	-	-	-	-	kyon	9	1	female	36	high	-	2	89	0.396506	49	35	28	90.9861	132	80	52	0.406614	57	34	23	116	125	79	46	relative	0.629032	0.47234	0.0228717	0.250269	0.557377	0.518519	0.0207476	0.194984	0.508056	0.444765
-	-	-	-	-	kyon	10	1	female	36	high	-	2	89	0.396506	49	35	28	90.9861	132	80	52	0.406614	57	34	23	116	125	79	46	relative	0.629032	0.47234	0.0228717	0.250269	0.557377	0.518519	0.0207476	0.194984	0.508056	0.444765
-	-	-	-	-	kyon	11	0	female	36	high	-	2	89	0.396506	49	35	28	90.9861	132	80	52	0.406614	57	34	23	116	125	79	46	relative	0.629032	0.47234	0.0228717	0.250269	0.557377	0.518519	0.0207476	0.194984	0.508056	0.444765
-	-	-	-	-	kyon	12	1	female	36	high	-	2	89	0.396506	49	35	28	90.9861	132	80	52	0.406614	57	34	23	116	125	79	46	relative	0.629032	0.47234	0.0228717	0.250269	0.557377	0.518519	0.0207476	0.194984	0.508056	0.444765
-	-	-	-	-	kyon	13	0	female	36	high	-	2	89	0.396506	49	35	28	90.9861	132	80	52	0.406614	57	34	23	116	125	79	46	relative	0.629032	0.47234	0.0228717	0.250269	0.557377	0.518519	0.0207476	0.194984	0.508056	0.444765
-	-	-	-	-	kyon	14	1	female	36	high	-	2	89	0.396506	49	35	28	90.9861	132	80	52	0.406614	57	34	23	116	125	79	46	relative	0.629032	0.47234	0.0228717	0.250269	0.557377	0.518519	0.0207476	0.194984	0.508056	0.444765
-	-	-	-	-	kyon	15	0	female	36	high	-	2	89	0.396506	49	35	28	90.9861	132	80	52	0.406614	57	34	23	116	125	79	46	relative	0.629032	0.47234	0.0228717	0.250269	0.557377	0.518519	0.0207476	0.194984	0.508056	0.444765
-	-	-	-	-	chonan	1	1	male	8	high	21	2	24	0.227189	29	27	9	55.9863	105	92	13	0.841062	7	7	0	72	26	26	0	relative	0.306452	0.357447	0.186785	0.150249	0.538462	0.509804	0.466019	0.609304	0.699688	0.767677
-	-	-	-	-	chonan	2	1	male	8	high	21	2	24	0.227189	29	27	9	55.9863	105	92	13	0.841062	7	7	0	72	26	26	0	relative	0.306452	0.357447	0.186785	0.150249	0.538462	0.509804	0.466019	0.609304	0.699688	0.767677
-	-	-	-	-	chonan	3	1	male	8	high	21	2	24	0.227189	29	27	9	55.9863	105	92	13	0.841062	7	7	0	72	26	26	0	relative	0.306452	0.357447	0.186785	0.150249	0.538462	0.509804	0.466019	0.609304	0.699688	0.767677
-	-	-	-	-	chonan	4	0	male	8	high	21	2	24	0.227189	29	27	9	55.9863	105	92	13	0.841062	7	7	0	72	26	26	0	relative	0.306452	0.357447	0.186785	0.150249	0.538462	0.509804	0.466019	0.609304	0.699688	0.767677
-	-	-	-	-	chonan	5	0	male	8	high	21	2	24	0.227189	29	27	9	55.9863	105	92	13	0.841062	7	7	0	72	26	26	0	relative	0.306452	0.357447	0.186785	0.150249	0.538462	0.509804	0.466019	0.609304	0.699688	0.767677
-	-	-	-	-	chonan	6	1	male	8	high	21	2	24	0.227189	29	27	9	55.9863	105	92	13	0.841062	7	7	0	72	26	26	0	relative	0.306452	0.357447	0.186785	0.150249	0.538462	0.509804	0.466019	0.609304	0.699688	0.767677
-	-	-	-	-	chonan	7	0	male	8	high	21	2	24	0.227189	29	27	9	55.9863	105	92	13	0.841062	7	7	0	72	26	26	0	relative	0.306452	0.357447	0.186785	0.150249	0.538462	0.509804	0.466019	0.609304	0.699688	0.767677
-	-	-	-	-	chonan	8	0	male	8	high	21	2	24	0.227189	29	27	9	55.9863	105	92	13	0.841062	7	7	0	72	26	26	0	relative	0.306452	0.357447	0.186785	0.150249	0.538462	0.509804	0.466019	0.609304	0.699688	0.767677
-	-	-	-	-	chonan	9	0	male	8	high	21	2	24	0.227189	29	27	9	55.9863	105	92	13	0.841062	7	7	0	72	26	26	0	relative	0.306452	0.357447	0.186785	0.150249	0.538462	0.509804	0.466019	0.609304	0.699688	0.767677
-	-	-	-	-	chonan	10	0	male	8	high	21	2	24	0.227189	29	27	9	55.9863	105	92	13	0.841062	7	7	0	72	26	26	0	relative	0.306452	0.357447	0.186785	0.150249	0.538462	0.509804	0.466019	0.609304	0.699688	0.767677
-	-	-	-	-	chonan	11	1	male	8	high	21	2	24	0.227189	29	27	9	55.9863	105	92	13	0.841062	7	7	0	72	26	26	0	relative	0.306452	0.357447	0.186785	0.150249	0.538462	0.509804	0.466019	0.609304	0.699688	0.767677
-	-	-	-	-	chonan	12	1	male	8	high	21	2	24	0.227189	29	27	9	55.9863	105	92	13	0.841062	7	7	0	72	26	26	0	relative	0.306452	0.357447	0.186785	0.150249	0.538462	0.509804	0.466019	0.609304	0.699688	0.767677
-	-	-	-	-	chonan	13	0	male	8	high	21	2	24	0.227189	29	27	9	55.9863	105	92	13	0.841062	7	7	0	72	26	26	0	relative	0.306452	0.357447	0.186785	0.150249	0.538462	0.509804	0.466019	0.609304	0.699688	0.767677
-	-	-	-	-	chonan	14	1	male	8	high	21	2	24	0.227189	29	27	9	55.9863	105	92	13	0.841062	7	7	0	72	26	26	0	relative	0.306452	0.357447	0.186785	0.150249	0.538462	0.509804	0.466019	0.609304	0.699688	0.767677
-	-	-	-	-	chonan	15	0	male	8	high	21	2	24	0.227189	29	27	9	55.9863	105	92	13	0.841062	7	7	0	72	26	26	0	relative	0.306452	0.357447	0.186785	0.150249	0.538462	0.509804	0.466019	0.609304	0.699688	0.767677
-	-	-	-	-	princess.05.12	1	0	female	9	high	10	1	152	0.465833	40	15	36	66.6961	86	57	29	0.469928	49	15	34	391	127	57	70	relative	0.483871	0.46383	0.068615	0.180855	0.47541	0.529101	0.111642	0.128604	0.758416	0.701075
-	-	-	-	-	princess.05.12	2	1	female	9	high	10	1	152	0.465833	40	15	36	66.6961	86	57	29	0.469928	49	15	34	391	127	57	70	relative	0.483871	0.46383	0.068615	0.180855	0.47541	0.529101	0.111642	0.128604	0.758416	0.701075
-	-	-	-	-	princess.05.12	3	1	female	9	high	10	1	152	0.465833	40	15	36	66.6961	86	57	29	0.469928	49	15	34	391	127	57	70	relative	0.483871	0.46383	0.068615	0.180855	0.47541	0.529101	0.111642	0.128604	0.758416	0.701075
-	-	-	-	-	princess.05.12	4	0	female	9	high	10	1	152	0.465833	40	15	36	66.6961	86	57	29	0.469928	49	15	34	391	127	57	70	relative	0.483871	0.46383	0.068615	0.180855	0.47541	0.529101	0.111642	0.128604	0.758416	0.701075
-	-	-	-	-	princess.05.12	5	0	female	9	high	10	1	152	0.465833	40	15	36	66.6961	86	57	29	0.469928	49	15	34	391	127	57	70	relative	0.483871	0.46383	0.068615	0.180855	0.47541	0.529101	0.111642	0.128604	0.758416	0.701075
-	-	-	-	-	princess.05.12	6	1	female	9	high	10	1	152	0.465833	40	15	36	66.6961	86	57	29	0.469928	49	15	34	391	127	57	70	relative	0.483871	0.46383	0.068615	0.180855	0.47541	0.529101	0.111642	0.128604	0.758416	0.701075
-	-	-	-	-	princess.05.12	7	0	female	9	high	10	1	152	0.465833	40	15	36	66.6961	86	57	29	0.469928	49	15	34	391	127	57	70	relative	0.483871	0.46383	0.068615	0.180855	0.47541	0.529101	0.111642	0.128604	0.758416	0.701075
-	-	-	-	-	princess.05.12	8	0	female	9	high	10	1	152	0.465833	40	15	36	66.6961	86	57	29	0.469928	49	15	34	391	127	57	70	relative	0.483871	0.46383	0.068615	0.180855	0.47541	0.529101	0.111642	0.128604	0.758416	0.701075
-	-	-	-	-	princess.05.12	9	1	female	9	high	10	1	152	0.465833	40	15	36	66.6961	86	57	29	0.469928	49	15	34	391	127	57	70	relative	0.483871	0.46383	0.068615	0.180855	0.47541	0.529101	0.111642	0.128604	0.758416	0.701075
-	-	-	-	-	princess.05.12	10	0	female	9	high	10	1	152	0.465833	40	15	36	66.6961	86	57	29	0.469928	49	15	34	391	127	57	70	relative	0.483871	0.46383	0.068615	0.180855	0.47541	0.529101	0.111642	0.128604	0.758416	0.701075
-	-	-	-	-	princess.05.12	11	1	female	9	high	10	1	152	0.465833	40	15	36	66.6961	86	57	29	0.469928	49	15	34	391	127	57	70	relative	0.483871	0.46383	0.068615	0.180855	0.47541	0.529101	0.111642	0.128604	0.758416	0.701075
-	-	-	-	-	princess.05.12	12	0	female	9	high	10	1	152	0.465833	40	15	36	66.6961	86	57	29	0.469928	49	15	34	391	127	57	70	relative	0.483871	0.46383	0.068615	0.180855	0.47541	0.529101	0.111642	0.128604	0.758416	0.701075
-	-	-	-	-	princess.05.12	13	1	female	9	high	10	1	152	0.465833	40	15	36	66.6961	86	57	29	0.469928	49	15	34	391	127	57	70	relative	0.483871	0.46383	0.068615	0.180855	0.47541	0.529101	0.111642	0.128604	0.758416	0.701075
-	-	-	-	-	princess.05.12	14	1	female	9	high	10	1	152	0.465833	40	15	36	66.6961	86	57	29	0.469928	49	15	34	391	127	57	70	relative	0.483871	0.46383	0.068615	0.180855	0.47541	0.529101	0.111642	0.128604	0.758416	0.701075
-	-	-	-	-	princess.05.12	15	1	female	9	high	10	1	152	0.465833	40	15	36	66.6961	86	57	29	0.469928	49	15	34	391	127	57	70	relative	0.483871	0.46383	0.068615	0.180855	0.47541	0.529101	0.111642	0.128604	0.758416	0.701075
-	-	-	-	-	purico.06	1	1	female	4	high	16	1	157	0.522424	46	35	23	107.785	142	82	60	0.4577	51	32	19	129.333	117	76	41	relative	0.580645	0.493617	0.0114358	0.298275	0.52459	0.47619	0.0326033	0.199463	0.726304	0.636485
-	-	-	-	-	purico.06	2	0	female	4	high	16	1	157	0.522424	46	35	23	107.785	142	82	60	0.4577	51	32	19	129.333	117	76	41	relative	0.580645	0.493617	0.0114358	0.298275	0.52459	0.47619	0.0326033	0.199463	0.726304	0.636485
-	-	-	-	-	purico.06	3	1	female	4	high	16	1	157	0.522424	46	35	23	107.785	142	82	60	0.4577	51	32	19	129.333	117	76	41	relative	0.580645	0.493617	0.0114358	0.298275	0.52459	0.47619	0.0326033	0.199463	0.726304	0.636485
-	-	-	-	-	purico.06	4	0	female	4	high	16	1	157	0.522424	46	35	23	107.785	142	82	60	0.4577	51	32	19	129.333	117	76	41	relative	0.580645	0.493617	0.0114358	0.298275	0.52459	0.47619	0.0326033	0.199463	0.726304	0.636485
-	-	-	-	-	purico.06	5	0	female	4	high	16	1	157	0.522424	46	35	23	107.785	142	82	60	0.4577	51	32	19	129.333	117	76	41	relative	0.580645	0.493617	0.0114358	0.298275	0.52459	0.47619	0.0326033	0.199463	0.726304	0.636485
-	-	-	-	-	purico.06	6	1	female	4	high	16	1	157	0.522424	46	35	23	107.785	142	82	60	0.4577	51	32	19	129.333	117	76	41	relative	0.580645	0.493617	0.0114358	0.298275	0.52459	0.47619	0.0326033	0.199463	0.726304	0.636485
-	-	-	-	-	purico.06	7	1	female	4	high	16	1	157	0.522424	46	35	23	107.785	142	82	60	0.4577	51	32	19	129.333	117	76	41	relative	0.580645	0.493617	0.0114358	0.298275	0.52459	0.47619	0.0326033	0.199463	0.726304	0.636485
-	-	-	-	-	purico.06	8	1	female	4	high	16	1	157	0.522424	46	35	23	107.785	142	82	60	0.4577	51	32	19	129.333	117	76	41	relative	0.580645	0.493617	0.0114358	0.298275	0.52459	0.47619	0.0326033	0.199463	0.726304	0.636485
-	-	-	-	-	purico.06	9	1	female	4	high	16	1	157	0.522424	46	35	23	107.785	142	82	60	0.4577	51	32	19	129.333	117	76	41	relative	0.580645	0.493617	0.0114358	0.298275	0.52459	0.47619	0.0326033	0.199463	0.726304	0.636485
-	-	-	-	-	purico.06	10	1	female	4	high	16	1	157	0.522424	46	35	23	107.785	142	82	60	0.4577	51	32	19	129.333	117	76	41	relative	0.580645	0.493617	0.0114358	0.298275	0.52459	0.47619	0.0326033	0.199463	0.726304	0.636485
-	-	-	-	-	purico.06	11	1	female	4	high	16	1	157	0.522424	46	35	23	107.785	142	82	60	0.4577	51	32	19	129.333	117	76	41	relative	0.580645	0.493617	0.0114358	0.298275	0.52459	0.47619	0.0326033	0.199463	0.726304	0.636485
-	-	-	-	-	purico.06	12	1	female	4	high	16	1	157	0.522424	46	35	23	107.785	142	82	60	0.4577	51	32	19	129.333	117	76	41	relative	0.580645	0.493617	0.0114358	0.298275	0.52459	0.47619	0.0326033	0.199463	0.726304	0.636485
-	-	-	-	-	purico.06	13	1	female	4	high	16	1	157	0.522424	46	35	23	107.785	142	82	60	0.4577	51	32	19	129.333	117	76	41	relative	0.580645	0.493617	0.0114358	0.298275	0.52459	0.47619	0.0326033	0.199463	0.726304	0.636485
-	-	-	-	-	purico.06	14	0	female	4	high	16	1	157	0.522424	46	35	23	107.785	142	82	60	0.4577	51	32	19	129.333	117	76	41	relative	0.580645	0.493617	0.0114358	0.298275	0.52459	0.47619	0.0326033	0.199463	0.726304	0.636485
-	-	-	-	-	purico.06	15	1	female	4	high	16	1	157	0.522424	46	35	23	107.785	142	82	60	0.4577	51	32	19	129.333	117	76	41	relative	0.580645	0.493617	0.0114358	0.298275	0.52459	0.47619	0.0326033	0.199463	0.726304	0.636485
-	-	-	-	-	niji	1	0	female	60	mid	-	1	129	0.156351	37	22	21	74.3839	70	37	33	0.163458	42	21	21	139.75	69	36	33	relative	0.435484	0.208511	0.00698856	0.202825	0.442623	0.222222	0.0167957	0.188601	0.501089	0.42073
-	-	-	-	-	niji	2	1	female	60	mid	-	1	129	0.156351	37	22	21	74.3839	70	37	33	0.163458	42	21	21	139.75	69	36	33	relative	0.435484	0.208511	0.00698856	0.202825	0.442623	0.222222	0.0167957	0.188601	0.501089	0.42073
-	-	-	-	-	niji	3	0	female	60	mid	-	1	129	0.156351	37	22	21	74.3839	70	37	33	0.163458	42	21	21	139.75	69	36	33	relative	0.435484	0.208511	0.00698856	0.202825	0.442623	0.222222	0.0167957	0.188601	0.501089	0.42073
-	-	-	-	-	niji	4	1	female	60	mid	-	1	129	0.156351	37	22	21	74.3839	70	37	33	0.163458	42	21	21	139.75	69	36	33	relative	0.435484	0.208511	0.00698856	0.202825	0.442623	0.222222	0.0167957	0.188601	0.501089	0.42073
-	-	-	-	-	niji	5	1	female	60	mid	-	1	129	0.156351	37	22	21	74.3839	70	37	33	0.163458	42	21	21	139.75	69	36	33	relative	0.435484	0.208511	0.00698856	0.202825	0.442623	0.222222	0.0167957	0.188601	0.501089	0.42073
-	-	-	-	-	niji	6	0	female	60	mid	-	1	129	0.156351	37	22	21	74.3839	70	37	33	0.163458	42	21	21	139.75	69	36	33	relative	0.435484	0.208511	0.00698856	0.202825	0.442623	0.222222	0.0167957	0.188601	0.501089	0.42073
-	-	-	-	-	niji	7	1	female	60	mid	-	1	129	0.156351	37	22	21	74.3839	70	37	33	0.163458	42	21	21	139.75	69	36	33	relative	0.435484	0.208511	0.00698856	0.202825	0.442623	0.222222	0.0167957	0.188601	0.501089	0.42073
-	-	-	-	-	niji	8	0	female	60	mid	-	1	129	0.156351	37	22	21	74.3839	70	37	33	0.163458	42	21	21	139.75	69	36	33	relative	0.435484	0.208511	0.00698856	0.202825	0.442623	0.222222	0.0167957	0.188601	0.501089	0.42073
-	-	-	-	-	niji	9	1	female	60	mid	-	1	129	0.156351	37	22	21	74.3839	70	37	33	0.163458	42	21	21	139.75	69	36	33	relative	0.435484	0.208511	0.00698856	0.202825	0.442623	0.222222	0.0167957	0.188601	0.501089	0.42073
-	-	-	-	-	niji	10	0	female	60	mid	-	1	129	0.156351	37	22	21	74.3839	70	37	33	0.163458	42	21	21	139.75	69	36	33	relative	0.435484	0.208511	0.00698856	0.202825	0.442623	0.222222	0.0167957	0.188601	0.501089	0.42073
-	-	-	-	-	niji	11	1	female	60	mid	-	1	129	0.156351	37	22	21	74.3839	70	37	33	0.163458	42	21	21	139.75	69	36	33	relative	0.435484	0.208511	0.00698856	0.202825	0.442623	0.222222	0.0167957	0.188601	0.501089	0.42073
-	-	-	-	-	niji	12	0	female	60	mid	-	1	129	0.156351	37	22	21	74.3839	70	37	33	0.163458	42	21	21	139.75	69	36	33	relative	0.435484	0.208511	0.00698856	0.202825	0.442623	0.222222	0.0167957	0.188601	0.501089	0.42073
-	-	-	-	-	niji	13	1	female	60	mid	-	1	129	0.156351	37	22	21	74.3839	70	37	33	0.163458	42	21	21	139.75	69	36	33	relative	0.435484	0.208511	0.00698856	0.202825	0.442623	0.222222	0.0167957	0.188601	0.501089	0.42073
-	-	-	-	-	niji	14	0	female	60	mid	-	1	129	0.156351	37	22	21	74.3839	70	37	33	0.163458	42	21	21	139.75	69	36	33	relative	0.435484	0.208511	0.00698856	0.202825	0.442623	0.222222	0.0167957	0.188601	0.501089	0.42073
-	-	-	-	-	niji	15	0	female	60	mid	-	1	129	0.156351	37	22	21	74.3839	70	37	33	0.163458	42	21	21	139.75	69	36	33	relative	0.435484	0.208511	0.00698856	0.202825	0.442623	0.222222	0.0167957	0.188601	0.501089	0.42073
-	-	-	-	-	ff	1	1	female	42	high	-	1	45	0.547743	45	21	35	50.6106	163	72	91	0.627373	55	20	35	58	162	71	91	relative	0.564516	0.604255	0.0435197	0.134887	0.57377	0.714286	0.0266754	0.119896	0.440787	0.381478
-	-	-	-	-	ff	2	0	female	42	high	-	1	45	0.547743	45	21	35	50.6106	163	72	91	0.627373	55	20	35	58	162	71	91	relative	0.564516	0.604255	0.0435197	0.134887	0.57377	0.714286	0.0266754	0.119896	0.440787	0.381478
-	-	-	-	-	ff	3	1	female	42	high	-	1	45	0.547743	45	21	35	50.6106	163	72	91	0.627373	55	20	35	58	162	71	91	relative	0.564516	0.604255	0.0435197	0.134887	0.57377	0.714286	0.0266754	0.119896	0.440787	0.381478
-	-	-	-	-	ff	4	1	female	42	high	-	1	45	0.547743	45	21	35	50.6106	163	72	91	0.627373	55	20	35	58	162	71	91	relative	0.564516	0.604255	0.0435197	0.134887	0.57377	0.714286	0.0266754	0.119896	0.440787	0.381478
-	-	-	-	-	ff	5	0	female	42	high	-	1	45	0.547743	45	21	35	50.6106	163	72	91	0.627373	55	20	35	58	162	71	91	relative	0.564516	0.604255	0.0435197	0.134887	0.57377	0.714286	0.0266754	0.119896	0.440787	0.381478
-	-	-	-	-	ff	6	1	female	42	high	-	1	45	0.547743	45	21	35	50.6106	163	72	91	0.627373	55	20	35	58	162	71	91	relative	0.564516	0.604255	0.0435197	0.134887	0.57377	0.714286	0.0266754	0.119896	0.440787	0.381478
-	-	-	-	-	ff	7	1	female	42	high	-	1	45	0.547743	45	21	35	50.6106	163	72	91	0.627373	55	20	35	58	162	71	91	relative	0.564516	0.604255	0.0435197	0.134887	0.57377	0.714286	0.0266754	0.119896	0.440787	0.381478
-	-	-	-	-	ff	8	1	female	42	high	-	1	45	0.547743	45	21	35	50.6106	163	72	91	0.627373	55	20	35	58	162	71	91	relative	0.564516	0.604255	0.0435197	0.134887	0.57377	0.714286	0.0266754	0.119896	0.440787	0.381478
-	-	-	-	-	ff	9	0	female	42	high	-	1	45	0.547743	45	21	35	50.6106	163	72	91	0.627373	55	20	35	58	162	71	91	relative	0.564516	0.604255	0.0435197	0.134887	0.57377	0.714286	0.0266754	0.119896	0.440787	0.381478
-	-	-	-	-	ff	10	0	female	42	high	-	1	45	0.547743	45	21	35	50.6106	163	72	91	0.627373	55	20	35	58	162	71	91	relative	0.564516	0.604255	0.0435197	0.134887	0.57377	0.714286	0.0266754	0.119896	0.440787	0.381478
-	-	-	-	-	ff	11	1	female	42	high	-	1	45	0.547743	45	21	35	50.6106	163	72	91	0.627373	55	20	35	58	162	71	91	relative	0.564516	0.604255	0.0435197	0.134887	0.57377	0.714286	0.0266754	0.119896	0.440787	0.381478
-	-	-	-	-	ff	12	0	female	42	high	-	1	45	0.547743	45	21	35	50.6106	163	72	91	0.627373	55	20	35	58	162	71	91	relative	0.564516	0.604255	0.0435197	0.134887	0.57377	0.714286	0.0266754	0.119896	0.440787	0.381478
-	-	-	-	-	ff	13	0	female	42	high	-	1	45	0.547743	45	21	35	50.6106	163	72	91	0.627373	55	20	35	58	162	71	91	relative	0.564516	0.604255	0.0435197	0.134887	0.57377	0.714286	0.0266754	0.119896	0.440787	0.381478
-	-	-	-	-	ff	14	1	female	42	high	-	1	45	0.547743	45	21	35	50.6106	163	72	91	0.627373	55	20	35	58	162	71	91	relative	0.564516	0.604255	0.0435197	0.134887	0.57377	0.714286	0.0266754	0.119896	0.440787	0.381478
-	-	-	-	-	ff	15	0	female	42	high	-	1	45	0.547743	45	21	35	50.6106	163	72	91	0.627373	55	20	35	58	162	71	91	relative	0.564516	0.604255	0.0435197	0.134887	0.57377	0.714286	0.0266754	0.119896	0.440787	0.381478
-	-	-	-	-	mabo	1	1	female	54	mid	-	1	93	0.150914	18	5	17	9.15745	78	54	24	0.153478	21	4	17	14	73	49	24	relative	0.129032	0.242553	0.0104828	0.016425	0.131148	0.243386	0.00263461	0.00241571	0.588613	0.503337
-	-	-	-	-	mabo	2	1	female	54	mid	-	1	93	0.150914	18	5	17	9.15745	78	54	24	0.153478	21	4	17	14	73	49	24	relative	0.129032	0.242553	0.0104828	0.016425	0.131148	0.243386	0.00263461	0.00241571	0.588613	0.503337
-	-	-	-	-	mabo	3	1	female	54	mid	-	1	93	0.150914	18	5	17	9.15745	78	54	24	0.153478	21	4	17	14	73	49	24	relative	0.129032	0.242553	0.0104828	0.016425	0.131148	0.243386	0.00263461	0.00241571	0.588613	0.503337
-	-	-	-	-	mabo	4	1	female	54	mid	-	1	93	0.150914	18	5	17	9.15745	78	54	24	0.153478	21	4	17	14	73	49	24	relative	0.129032	0.242553	0.0104828	0.016425	0.131148	0.243386	0.00263461	0.00241571	0.588613	0.503337
-	-	-	-	-	mabo	5	0	female	54	mid	-	1	93	0.150914	18	5	17	9.15745	78	54	24	0.153478	21	4	17	14	73	49	24	relative	0.129032	0.242553	0.0104828	0.016425	0.131148	0.243386	0.00263461	0.00241571	0.588613	0.503337
-	-	-	-	-	mabo	6	0	female	54	mid	-	1	93	0.150914	18	5	17	9.15745	78	54	24	0.153478	21	4	17	14	73	49	24	relative	0.129032	0.242553	0.0104828	0.016425	0.131148	0.243386	0.00263461	0.00241571	0.588613	0.503337
-	-	-	-	-	mabo	7	1	female	54	mid	-	1	93	0.150914	18	5	17	9.15745	78	54	24	0.153478	21	4	17	14	73	49	24	relative	0.129032	0.242553	0.0104828	0.016425	0.131148	0.243386	0.00263461	0.00241571	0.588613	0.503337
-	-	-	-	-	mabo	8	1	female	54	mid	-	1	93	0.150914	18	5	17	9.15745	78	54	24	0.153478	21	4	17	14	73	49	24	relative	0.129032	0.242553	0.0104828	0.016425	0.131148	0.243386	0.00263461	0.00241571	0.588613	0.503337
-	-	-	-	-	mabo	9	0	female	54	mid	-	1	93	0.150914	18	5	17	9.15745	78	54	24	0.153478	21	4	17	14	73	49	24	relative	0.129032	0.242553	0.0104828	0.016425	0.131148	0.243386	0.00263461	0.00241571	0.588613	0.503337
-	-	-	-	-	mabo	10	1	female	54	mid	-	1	93	0.150914	18	5	17	9.15745	78	54	24	0.153478	21	4	17	14	73	49	24	relative	0.129032	0.242553	0.0104828	0.016425	0.131148	0.243386	0.00263461	0.00241571	0.588613	0.503337
-	-	-	-	-	mabo	11	1	female	54	mid	-	1	93	0.150914	18	5	17	9.15745	78	54	24	0.153478	21	4	17	14	73	49	24	relative	0.129032	0.242553	0.0104828	0.016425	0.131148	0.243386	0.00263461	0.00241571	0.588613	0.503337
-	-	-	-	-	mabo	12	1	female	54	mid	-	1	93	0.150914	18	5	17	9.15745	78	54	24	0.153478	21	4	17	14	73	49	24	relative	0.129032	0.242553	0.0104828	0.016425	0.131148	0.243386	0.00263461	0.00241571	0.588613	0.503337
-	-	-	-	-	mabo	13	1	female	54	mid	-	1	93	0.150914	18	5	17	9.15745	78	54	24	0.153478	21	4	17	14	73	49	24	relative	0.129032	0.242553	0.0104828	0.016425	0.131148	0.243386	0.00263461	0.00241571	0.588613	0.503337
-	-	-	-	-	mabo	14	1	female	54	mid	-	1	93	0.150914	18	5	17	9.15745	78	54	24	0.153478	21	4	17	14	73	49	24	relative	0.129032	0.242553	0.0104828	0.016425	0.131148	0.243386	0.00263461	0.00241571	0.588613	0.503337
-	-	-	-	-	mabo	15	0	female	54	mid	-	1	93	0.150914	18	5	17	9.15745	78	54	24	0.153478	21	4	17	14	73	49	24	relative	0.129032	0.242553	0.0104828	0.016425	0.131148	0.243386	0.00263461	0.00241571	0.588613	0.503337
-	-	-	-	-	mashiro	1	0	female	62	mid	-	1	106	0.182697	56	26	40	230.012	119	44	75	0.179188	62	26	36	150.5	114	44	70	relative	0.741935	0.417021	0.0270013	0.647568	0.704918	0.460317	0.139305	0.525477	0.589159	0.544388
-	-	-	-	-	mashiro	2	0	female	62	mid	-	1	106	0.182697	56	26	40	230.012	119	44	75	0.179188	62	26	36	150.5	114	44	70	relative	0.741935	0.417021	0.0270013	0.647568	0.704918	0.460317	0.139305	0.525477	0.589159	0.544388
-	-	-	-	-	mashiro	3	1	female	62	mid	-	1	106	0.182697	56	26	40	230.012	119	44	75	0.179188	62	26	36	150.5	114	44	70	relative	0.741935	0.417021	0.0270013	0.647568	0.704918	0.460317	0.139305	0.525477	0.589159	0.544388
-	-	-	-	-	mashiro	4	1	female	62	mid	-	1	106	0.182697	56	26	40	230.012	119	44	75	0.179188	62	26	36	150.5	114	44	70	relative	0.741935	0.417021	0.0270013	0.647568	0.704918	0.460317	0.139305	0.525477	0.589159	0.544388
-	-	-	-	-	mashiro	5	0	female	62	mid	-	1	106	0.182697	56	26	40	230.012	119	44	75	0.179188	62	26	36	150.5	114	44	70	relative	0.741935	0.417021	0.0270013	0.647568	0.704918	0.460317	0.139305	0.525477	0.589159	0.544388
-	-	-	-	-	mashiro	6	1	female	62	mid	-	1	106	0.182697	56	26	40	230.012	119	44	75	0.179188	62	26	36	150.5	114	44	70	relative	0.741935	0.417021	0.0270013	0.647568	0.704918	0.460317	0.139305	0.525477	0.589159	0.544388
-	-	-	-	-	mashiro	7	0	female	62	mid	-	1	106	0.182697	56	26	40	230.012	119	44	75	0.179188	62	26	36	150.5	114	44	70	relative	0.741935	0.417021	0.0270013	0.647568	0.704918	0.460317	0.139305	0.525477	0.589159	0.544388
-	-	-	-	-	mashiro	8	1	female	62	mid	-	1	106	0.182697	56	26	40	230.012	119	44	75	0.179188	62	26	36	150.5	114	44	70	relative	0.741935	0.417021	0.0270013	0.647568	0.704918	0.460317	0.139305	0.525477	0.589159	0.544388
-	-	-	-	-	mashiro	9	1	female	62	mid	-	1	106	0.182697	56	26	40	230.012	119	44	75	0.179188	62	26	36	150.5	114	44	70	relative	0.741935	0.417021	0.0270013	0.647568	0.704918	0.460317	0.139305	0.525477	0.589159	0.544388
-	-	-	-	-	mashiro	10	0	female	62	mid	-	1	106	0.182697	56	26	40	230.012	119	44	75	0.179188	62	26	36	150.5	114	44	70	relative	0.741935	0.417021	0.0270013	0.647568	0.704918	0.460317	0.139305	0.525477	0.589159	0.544388
-	-	-	-	-	mashiro	11	0	female	62	mid	-	1	106	0.182697	56	26	40	230.012	119	44	75	0.179188	62	26	36	150.5	114	44	70	relative	0.741935	0.417021	0.0270013	0.647568	0.704918	0.460317	0.139305	0.525477	0.589159	0.544388
-	-	-	-	-	mashiro	12	0	female	62	mid	-	1	106	0.182697	56	26	40	230.012	119	44	75	0.179188	62	26	36	150.5	114	44	70	relative	0.741935	0.417021	0.0270013	0.647568	0.704918	0.460317	0.139305	0.525477	0.589159	0.544388
-	-	-	-	-	mashiro	13	1	female	62	mid	-	1	106	0.182697	56	26	40	230.012	119	44	75	0.179188	62	26	36	150.5	114	44	70	relative	0.741935	0.417021	0.0270013	0.647568	0.704918	0.460317	0.139305	0.525477	0.589159	0.544388
-	-	-	-	-	mashiro	14	0	female	62	mid	-	1	106	0.182697	56	26	40	230.012	119	44	75	0.179188	62	26	36	150.5	114	44	70	relative	0.741935	0.417021	0.0270013	0.647568	0.704918	0.460317	0.139305	0.525477	0.589159	0.544388
-	-	-	-	-	mashiro	15	1	female	62	mid	-	1	106	0.182697	56	26	40	230.012	119	44	75	0.179188	62	26	36	150.5	114	44	70	relative	0.741935	0.417021	0.0270013	0.647568	0.704918	0.460317	0.139305	0.525477	0.589159	0.544388
-	-	-	-	-	kireinomama	1	1	female	18	high	-	2	78	1	55	36	44	110.836	241	101	140	1	67	32	35	263.25	212	97	115	relative	0.725806	0.919149	0.174079	0.306994	0.639344	1	0.135353	0.182063	0.73312	0.589135
-	-	-	-	-	kireinomama	2	0	female	18	high	-	2	78	1	55	36	44	110.836	241	101	140	1	67	32	35	263.25	212	97	115	relative	0.725806	0.919149	0.174079	0.306994	0.639344	1	0.135353	0.182063	0.73312	0.589135
-	-	-	-	-	kireinomama	3	0	female	18	high	-	2	78	1	55	36	44	110.836	241	101	140	1	67	32	35	263.25	212	97	115	relative	0.725806	0.919149	0.174079	0.306994	0.639344	1	0.135353	0.182063	0.73312	0.589135
-	-	-	-	-	kireinomama	4	1	female	18	high	-	2	78	1	55	36	44	110.836	241	101	140	1	67	32	35	263.25	212	97	115	relative	0.725806	0.919149	0.174079	0.306994	0.639344	1	0.135353	0.182063	0.73312	0.589135
-	-	-	-	-	kireinomama	5	1	female	18	high	-	2	78	1	55	36	44	110.836	241	101	140	1	67	32	35	263.25	212	97	115	relative	0.725806	0.919149	0.174079	0.306994	0.639344	1	0.135353	0.182063	0.73312	0.589135
-	-	-	-	-	kireinomama	6	1	female	18	high	-	2	78	1	55	36	44	110.836	241	101	140	1	67	32	35	263.25	212	97	115	relative	0.725806	0.919149	0.174079	0.306994	0.639344	1	0.135353	0.182063	0.73312	0.589135
-	-	-	-	-	kireinomama	7	1	female	18	high	-	2	78	1	55	36	44	110.836	241	101	140	1	67	32	35	263.25	212	97	115	relative	0.725806	0.919149	0.174079	0.306994	0.639344	1	0.135353	0.182063	0.73312	0.589135
-	-	-	-	-	kireinomama	8	1	female	18	high	-	2	78	1	55	36	44	110.836	241	101	140	1	67	32	35	263.25	212	97	115	relative	0.725806	0.919149	0.174079	0.306994	0.639344	1	0.135353	0.182063	0.73312	0.589135
-	-	-	-	-	kireinomama	9	1	female	18	high	-	2	78	1	55	36	44	110.836	241	101	140	1	67	32	35	263.25	212	97	115	relative	0.725806	0.919149	0.174079	0.306994	0.639344	1	0.135353	0.182063	0.73312	0.589135
-	-	-	-	-	kireinomama	10	1	female	18	high	-	2	78	1	55	36	44	110.836	241	101	140	1	67	32	35	263.25	212	97	115	relative	0.725806	0.919149	0.174079	0.306994	0.639344	1	0.135353	0.182063	0.73312	0.589135
-	-	-	-	-	kireinomama	11	0	female	18	high	-	2	78	1	55	36	44	110.836	241	101	140	1	67	32	35	263.25	212	97	115	relative	0.725806	0.919149	0.174079	0.306994	0.639344	1	0.135353	0.182063	0.73312	0.589135
-	-	-	-	-	kireinomama	12	0	female	18	high	-	2	78	1	55	36	44	110.836	241	101	140	1	67	32	35	263.25	212	97	115	relative	0.725806	0.919149	0.174079	0.306994	0.639344	1	0.135353	0.182063	0.73312	0.589135
-	-	-	-	-	kireinomama	13	1	female	18	high	-	2	78	1	55	36	44	110.836	241	101	140	1	67	32	35	263.25	212	97	115	relative	0.725806	0.919149	0.174079	0.306994	0.639344	1	0.135353	0.182063	0.73312	0.589135
-	-	-	-	-	kireinomama	14	1	female	18	high	-	2	78	1	55	36	44	110.836	241	101	140	1	67	32	35	263.25	212	97	115	relative	0.725806	0.919149	0.174079	0.306994	0.639344	1	0.135353	0.182063	0.73312	0.589135
-	-	-	-	-	kireinomama	15	1	female	18	high	-	2	78	1	55	36	44	110.836	241	101	140	1	67	32	35	263.25	212	97	115	relative	0.725806	0.919149	0.174079	0.306994	0.639344	1	0.135353	0.182063	0.73312	0.589135
-	-	-	-	-	princess.08	1	0	female	7	high	14	1	153	0.69938	66	43	55	163.457	109	94	15	0.651027	88	40	48	321	181	88	93	relative	0.903226	0.812766	0.334975	0.457373	0.803279	0.814815	0.242055	0.268318	0.879087	0.758984
-	-	-	-	-	princess.08	2	1	female	7	high	14	1	153	0.69938	66	43	55	163.457	109	94	15	0.651027	88	40	48	321	181	88	93	relative	0.903226	0.812766	0.334975	0.457373	0.803279	0.814815	0.242055	0.268318	0.879087	0.758984
-	-	-	-	-	princess.08	3	1	female	7	high	14	1	153	0.69938	66	43	55	163.457	109	94	15	0.651027	88	40	48	321	181	88	93	relative	0.903226	0.812766	0.334975	0.457373	0.803279	0.814815	0.242055	0.268318	0.879087	0.758984
-	-	-	-	-	princess.08	4	0	female	7	high	14	1	153	0.69938	66	43	55	163.457	109	94	15	0.651027	88	40	48	321	181	88	93	relative	0.903226	0.812766	0.334975	0.457373	0.803279	0.814815	0.242055	0.268318	0.879087	0.758984
-	-	-	-	-	princess.08	5	1	female	7	high	14	1	153	0.69938	66	43	55	163.457	109	94	15	0.651027	88	40	48	321	181	88	93	relative	0.903226	0.812766	0.334975	0.457373	0.803279	0.814815	0.242055	0.268318	0.879087	0.758984
-	-	-	-	-	princess.08	6	1	female	7	high	14	1	153	0.69938	66	43	55	163.457	109	94	15	0.651027	88	40	48	321	181	88	93	relative	0.903226	0.812766	0.334975	0.457373	0.803279	0.814815	0.242055	0.268318	0.879087	0.758984
-	-	-	-	-	princess.08	7	1	female	7	high	14	1	153	0.69938	66	43	55	163.457	109	94	15	0.651027	88	40	48	321	181	88	93	relative	0.903226	0.812766	0.334975	0.457373	0.803279	0.814815	0.242055	0.268318	0.879087	0.758984
-	-	-	-	-	princess.08	8	1	female	7	high	14	1	153	0.69938	66	43	55	163.457	109	94	15	0.651027	88	40	48	321	181	88	93	relative	0.903226	0.812766	0.334975	0.457373	0.803279	0.814815	0.242055	0.268318	0.879087	0.758984
-	-	-	-	-	princess.08	9	1	female	7	high	14	1	153	0.69938	66	43	55	163.457	109	94	15	0.651027	88	40	48	321	181	88	93	relative	0.903226	0.812766	0.334975	0.457373	0.803279	0.814815	0.242055	0.268318	0.879087	0.758984
-	-	-	-	-	princess.08	10	1	female	7	high	14	1	153	0.69938	66	43	55	163.457	109	94	15	0.651027	88	40	48	321	181	88	93	relative	0.903226	0.812766	0.334975	0.457373	0.803279	0.814815	0.242055	0.268318	0.879087	0.758984
-	-	-	-	-	princess.08	11	0	female	7	high	14	1	153	0.69938	66	43	55	163.457	109	94	15	0.651027	88	40	48	321	181	88	93	relative	0.903226	0.812766	0.334975	0.457373	0.803279	0.814815	0.242055	0.268318	0.879087	0.758984
-	-	-	-	-	princess.08	12	1	female	7	high	14	1	153	0.69938	66	43	55	163.457	109	94	15	0.651027	88	40	48	321	181	88	93	relative	0.903226	0.812766	0.334975	0.457373	0.803279	0.814815	0.242055	0.268318	0.879087	0.758984
-	-	-	-	-	princess.08	13	1	female	7	high	14	1	153	0.69938	66	43	55	163.457	109	94	15	0.651027	88	40	48	321	181	88	93	relative	0.903226	0.812766	0.334975	0.457373	0.803279	0.814815	0.242055	0.268318	0.879087	0.758984
-	-	-	-	-	princess.08	14	0	female	7	high	14	1	153	0.69938	66	43	55	163.457	109	94	15	0.651027	88	40	48	321	181	88	93	relative	0.903226	0.812766	0.334975	0.457373	0.803279	0.814815	0.242055	0.268318	0.879087	0.758984
-	-	-	-	-	princess.08	15	1	female	7	high	14	1	153	0.69938	66	43	55	163.457	109	94	15	0.651027	88	40	48	321	181	88	93	relative	0.903226	0.812766	0.334975	0.457373	0.803279	0.814815	0.242055	0.268318	0.879087	0.758984
-	-	-	-	-	takibi	1	1	female	45	mid	18	1	184	0.210004	37	18	25	104.235	130	58	72	0.205612	34	16	18	196	111	52	59	relative	0.435484	0.46383	0.0781449	0.28813	0.344262	0.444444	0.0632307	0.177394	0.638441	0.567962
-	-	-	-	-	takibi	2	0	female	45	mid	18	1	184	0.210004	37	18	25	104.235	130	58	72	0.205612	34	16	18	196	111	52	59	relative	0.435484	0.46383	0.0781449	0.28813	0.344262	0.444444	0.0632307	0.177394	0.638441	0.567962
-	-	-	-	-	takibi	3	0	female	45	mid	18	1	184	0.210004	37	18	25	104.235	130	58	72	0.205612	34	16	18	196	111	52	59	relative	0.435484	0.46383	0.0781449	0.28813	0.344262	0.444444	0.0632307	0.177394	0.638441	0.567962
-	-	-	-	-	takibi	4	0	female	45	mid	18	1	184	0.210004	37	18	25	104.235	130	58	72	0.205612	34	16	18	196	111	52	59	relative	0.435484	0.46383	0.0781449	0.28813	0.344262	0.444444	0.0632307	0.177394	0.638441	0.567962
-	-	-	-	-	takibi	5	0	female	45	mid	18	1	184	0.210004	37	18	25	104.235	130	58	72	0.205612	34	16	18	196	111	52	59	relative	0.435484	0.46383	0.0781449	0.28813	0.344262	0.444444	0.0632307	0.177394	0.638441	0.567962
-	-	-	-	-	takibi	6	0	female	45	mid	18	1	184	0.210004	37	18	25	104.235	130	58	72	0.205612	34	16	18	196	111	52	59	relative	0.435484	0.46383	0.0781449	0.28813	0.344262	0.444444	0.0632307	0.177394	0.638441	0.567962
-	-	-	-	-	takibi	7	1	female	45	mid	18	1	184	0.210004	37	18	25	104.235	130	58	72	0.205612	34	16	18	196	111	52	59	relative	0.435484	0.46383	0.0781449	0.28813	0.344262	0.444444	0.0632307	0.177394	0.638441	0.567962
-	-	-	-	-	takibi	8	0	female	45	mid	18	1	184	0.210004	37	18	25	104.235	130	58	72	0.205612	34	16	18	196	111	52	59	relative	0.435484	0.46383	0.0781449	0.28813	0.344262	0.444444	0.0632307	0.177394	0.638441	0.567962
-	-	-	-	-	takibi	9	1	female	45	mid	18	1	184	0.210004	37	18	25	104.235	130	58	72	0.205612	34	16	18	196	111	52	59	relative	0.435484	0.46383	0.0781449	0.28813	0.344262	0.444444	0.0632307	0.177394	0.638441	0.567962
-	-	-	-	-	takibi	10	0	female	45	mid	18	1	184	0.210004	37	18	25	104.235	130	58	72	0.205612	34	16	18	196	111	52	59	relative	0.435484	0.46383	0.0781449	0.28813	0.344262	0.444444	0.0632307	0.177394	0.638441	0.567962
-	-	-	-	-	takibi	11	1	female	45	mid	18	1	184	0.210004	37	18	25	104.235	130	58	72	0.205612	34	16	18	196	111	52	59	relative	0.435484	0.46383	0.0781449	0.28813	0.344262	0.444444	0.0632307	0.177394	0.638441	0.567962
-	-	-	-	-	takibi	12	1	female	45	mid	18	1	184	0.210004	37	18	25	104.235	130	58	72	0.205612	34	16	18	196	111	52	59	relative	0.435484	0.46383	0.0781449	0.28813	0.344262	0.444444	0.0632307	0.177394	0.638441	0.567962
-	-	-	-	-	takibi	13	1	female	45	mid	18	1	184	0.210004	37	18	25	104.235	130	58	72	0.205612	34	16	18	196	111	52	59	relative	0.435484	0.46383	0.0781449	0.28813	0.344262	0.444444	0.0632307	0.177394	0.638441	0.567962
-	-	-	-	-	takibi	14	1	female	45	mid	18	1	184	0.210004	37	18	25	104.235	130	58	72	0.205612	34	16	18	196	111	52	59	relative	0.435484	0.46383	0.0781449	0.28813	0.344262	0.444444	0.0632307	0.177394	0.638441	0.567962
-	-	-	-	-	takibi	15	1	female	45	mid	18	1	184	0.210004	37	18	25	104.235	130	58	72	0.205612	34	16	18	196	111	52	59	relative	0.435484	0.46383	0.0781449	0.28813	0.344262	0.444444	0.0632307	0.177394	0.638441	0.567962
-	-	-	-	-	tuyu	1	1	female	98	mid	-	1	200	0.072898	39	29	21	84.2232	79	50	29	0.0795066	49	29	20	145	78	50	28	relative	0.467742	0.246809	0.0851334	0.230943	0.47541	0.269841	0.0813437	0.213002	0.346319	0.326636
-	-	-	-	-	tuyu	2	0	female	98	mid	-	1	200	0.072898	39	29	21	84.2232	79	50	29	0.0795066	49	29	20	145	78	50	28	relative	0.467742	0.246809	0.0851334	0.230943	0.47541	0.269841	0.0813437	0.213002	0.346319	0.326636
-	-	-	-	-	tuyu	3	1	female	98	mid	-	1	200	0.072898	39	29	21	84.2232	79	50	29	0.0795066	49	29	20	145	78	50	28	relative	0.467742	0.246809	0.0851334	0.230943	0.47541	0.269841	0.0813437	0.213002	0.346319	0.326636
-	-	-	-	-	tuyu	4	1	female	98	mid	-	1	200	0.072898	39	29	21	84.2232	79	50	29	0.0795066	49	29	20	145	78	50	28	relative	0.467742	0.246809	0.0851334	0.230943	0.47541	0.269841	0.0813437	0.213002	0.346319	0.326636
-	-	-	-	-	tuyu	5	0	female	98	mid	-	1	200	0.072898	39	29	21	84.2232	79	50	29	0.0795066	49	29	20	145	78	50	28	relative	0.467742	0.246809	0.0851334	0.230943	0.47541	0.269841	0.0813437	0.213002	0.346319	0.326636
-	-	-	-	-	tuyu	6	1	female	98	mid	-	1	200	0.072898	39	29	21	84.2232	79	50	29	0.0795066	49	29	20	145	78	50	28	relative	0.467742	0.246809	0.0851334	0.230943	0.47541	0.269841	0.0813437	0.213002	0.346319	0.326636
-	-	-	-	-	tuyu	7	1	female	98	mid	-	1	200	0.072898	39	29	21	84.2232	79	50	29	0.0795066	49	29	20	145	78	50	28	relative	0.467742	0.246809	0.0851334	0.230943	0.47541	0.269841	0.0813437	0.213002	0.346319	0.326636
-	-	-	-	-	tuyu	8	0	female	98	mid	-	1	200	0.072898	39	29	21	84.2232	79	50	29	0.0795066	49	29	20	145	78	50	28	relative	0.467742	0.246809	0.0851334	0.230943	0.47541	0.269841	0.0813437	0.213002	0.346319	0.326636
-	-	-	-	-	tuyu	9	1	female	98	mid	-	1	200	0.072898	39	29	21	84.2232	79	50	29	0.0795066	49	29	20	145	78	50	28	relative	0.467742	0.246809	0.0851334	0.230943	0.47541	0.269841	0.0813437	0.213002	0.346319	0.326636
-	-	-	-	-	tuyu	10	1	female	98	mid	-	1	200	0.072898	39	29	21	84.2232	79	50	29	0.0795066	49	29	20	145	78	50	28	relative	0.467742	0.246809	0.0851334	0.230943	0.47541	0.269841	0.0813437	0.213002	0.346319	0.326636
-	-	-	-	-	tuyu	11	0	female	98	mid	-	1	200	0.072898	39	29	21	84.2232	79	50	29	0.0795066	49	29	20	145	78	50	28	relative	0.467742	0.246809	0.0851334	0.230943	0.47541	0.269841	0.0813437	0.213002	0.346319	0.326636
-	-	-	-	-	tuyu	12	1	female	98	mid	-	1	200	0.072898	39	29	21	84.2232	79	50	29	0.0795066	49	29	20	145	78	50	28	relative	0.467742	0.246809	0.0851334	0.230943	0.47541	0.269841	0.0813437	0.213002	0.346319	0.326636
-	-	-	-	-	tuyu	13	1	female	98	mid	-	1	200	0.072898	39	29	21	84.2232	79	50	29	0.0795066	49	29	20	145	78	50	28	relative	0.467742	0.246809	0.0851334	0.230943	0.47541	0.269841	0.0813437	0.213002	0.346319	0.326636
-	-	-	-	-	tuyu	14	1	female	98	mid	-	1	200	0.072898	39	29	21	84.2232	79	50	29	0.0795066	49	29	20	145	78	50	28	relative	0.467742	0.246809	0.0851334	0.230943	0.47541	0.269841	0.0813437	0.213002	0.346319	0.326636
-	-	-	-	-	tuyu	15	0	female	98	mid	-	1	200	0.072898	39	29	21	84.2232	79	50	29	0.0795066	49	29	20	145	78	50	28	relative	0.467742	0.246809	0.0851334	0.230943	0.47541	0.269841	0.0813437	0.213002	0.346319	0.326636
-	-	-	-	-	maruco	1	0	female	93	mid	-	1	105	0.106076	46	26	28	124.475	121	59	62	0.112395	52	26	26	238	119	59	60	relative	0.580645	0.425532	0.0743329	0.345971	0.57377	0.486772	0.0721225	0.306143	0.3626	0.314014
-	-	-	-	-	maruco	2	0	female	93	mid	-	1	105	0.106076	46	26	28	124.475	121	59	62	0.112395	52	26	26	238	119	59	60	relative	0.580645	0.425532	0.0743329	0.345971	0.57377	0.486772	0.0721225	0.306143	0.3626	0.314014
-	-	-	-	-	maruco	3	0	female	93	mid	-	1	105	0.106076	46	26	28	124.475	121	59	62	0.112395	52	26	26	238	119	59	60	relative	0.580645	0.425532	0.0743329	0.345971	0.57377	0.486772	0.0721225	0.306143	0.3626	0.314014
-	-	-	-	-	maruco	4	0	female	93	mid	-	1	105	0.106076	46	26	28	124.475	121	59	62	0.112395	52	26	26	238	119	59	60	relative	0.580645	0.425532	0.0743329	0.345971	0.57377	0.486772	0.0721225	0.306143	0.3626	0.314014
-	-	-	-	-	maruco	5	1	female	93	mid	-	1	105	0.106076	46	26	28	124.475	121	59	62	0.112395	52	26	26	238	119	59	60	relative	0.580645	0.425532	0.0743329	0.345971	0.57377	0.486772	0.0721225	0.306143	0.3626	0.314014
-	-	-	-	-	maruco	6	1	female	93	mid	-	1	105	0.106076	46	26	28	124.475	121	59	62	0.112395	52	26	26	238	119	59	60	relative	0.580645	0.425532	0.0743329	0.345971	0.57377	0.486772	0.0721225	0.306143	0.3626	0.314014
-	-	-	-	-	maruco	7	1	female	93	mid	-	1	105	0.106076	46	26	28	124.475	121	59	62	0.112395	52	26	26	238	119	59	60	relative	0.580645	0.425532	0.0743329	0.345971	0.57377	0.486772	0.0721225	0.306143	0.3626	0.314014
-	-	-	-	-	maruco	8	1	female	93	mid	-	1	105	0.106076	46	26	28	124.475	121	59	62	0.112395	52	26	26	238	119	59	60	relative	0.580645	0.425532	0.0743329	0.345971	0.57377	0.486772	0.0721225	0.306143	0.3626	0.314014
-	-	-	-	-	maruco	9	0	female	93	mid	-	1	105	0.106076	46	26	28	124.475	121	59	62	0.112395	52	26	26	238	119	59	60	relative	0.580645	0.425532	0.0743329	0.345971	0.57377	0.486772	0.0721225	0.306143	0.3626	0.314014
-	-	-	-	-	maruco	10	1	female	93	mid	-	1	105	0.106076	46	26	28	124.475	121	59	62	0.112395	52	26	26	238	119	59	60	relative	0.580645	0.425532	0.0743329	0.345971	0.57377	0.486772	0.0721225	0.306143	0.3626	0.314014
-	-	-	-	-	maruco	11	1	female	93	mid	-	1	105	0.106076	46	26	28	124.475	121	59	62	0.112395	52	26	26	238	119	59	60	relative	0.580645	0.425532	0.0743329	0.345971	0.57377	0.486772	0.0721225	0.306143	0.3626	0.314014
-	-	-	-	-	maruco	12	0	female	93	mid	-	1	105	0.106076	46	26	28	124.475	121	59	62	0.112395	52	26	26	238	119	59	60	relative	0.580645	0.425532	0.0743329	0.345971	0.57377	0.486772	0.0721225	0.306143	0.3626	0.314014
-	-	-	-	-	maruco	13	0	female	93	mid	-	1	105	0.106076	46	26	28	124.475	121	59	62	0.112395	52	26	26	238	119	59	60	relative	0.580645	0.425532	0.0743329	0.345971	0.57377	0.486772	0.0721225	0.306143	0.3626	0.314014
-	-	-	-	-	maruco	14	1	female	93	mid	-	1	105	0.106076	46	26	28	124.475	121	59	62	0.112395	52	26	26	238	119	59	60	relative	0.580645	0.425532	0.0743329	0.345971	0.57377	0.486772	0.0721225	0.306143	0.3626	0.314014
-	-	-	-	-	maruco	15	1	female	93	mid	-	1	105	0.106076	46	26	28	124.475	121	59	62	0.112395	52	26	26	238	119	59	60	relative	0.580645	0.425532	0.0743329	0.345971	0.57377	0.486772	0.0721225	0.306143	0.3626	0.314014
-	-	-	-	-	Sunday.05	1	1	female	19	high	17	1	180	0.48636	48	29	34	90.8574	167	60	107	0.459481	48	23	25	8	112	47	65	relative	0.612903	0.523404	0.025413	0.249902	0.47541	0.449735	0.00098798	0.100314	0.753017	0.673374
-	-	-	-	-	Sunday.05	2	0	female	19	high	17	1	180	0.48636	48	29	34	90.8574	167	60	107	0.459481	48	23	25	8	112	47	65	relative	0.612903	0.523404	0.025413	0.249902	0.47541	0.449735	0.00098798	0.100314	0.753017	0.673374
-	-	-	-	-	Sunday.05	3	0	female	19	high	17	1	180	0.48636	48	29	34	90.8574	167	60	107	0.459481	48	23	25	8	112	47	65	relative	0.612903	0.523404	0.025413	0.249902	0.47541	0.449735	0.00098798	0.100314	0.753017	0.673374
-	-	-	-	-	Sunday.05	4	1	female	19	high	17	1	180	0.48636	48	29	34	90.8574	167	60	107	0.459481	48	23	25	8	112	47	65	relative	0.612903	0.523404	0.025413	0.249902	0.47541	0.449735	0.00098798	0.100314	0.753017	0.673374
-	-	-	-	-	Sunday.05	5	1	female	19	high	17	1	180	0.48636	48	29	34	90.8574	167	60	107	0.459481	48	23	25	8	112	47	65	relative	0.612903	0.523404	0.025413	0.249902	0.47541	0.449735	0.00098798	0.100314	0.753017	0.673374
-	-	-	-	-	Sunday.05	6	0	female	19	high	17	1	180	0.48636	48	29	34	90.8574	167	60	107	0.459481	48	23	25	8	112	47	65	relative	0.612903	0.523404	0.025413	0.249902	0.47541	0.449735	0.00098798	0.100314	0.753017	0.673374
-	-	-	-	-	Sunday.05	7	1	female	19	high	17	1	180	0.48636	48	29	34	90.8574	167	60	107	0.459481	48	23	25	8	112	47	65	relative	0.612903	0.523404	0.025413	0.249902	0.47541	0.449735	0.00098798	0.100314	0.753017	0.673374
-	-	-	-	-	Sunday.05	8	0	female	19	high	17	1	180	0.48636	48	29	34	90.8574	167	60	107	0.459481	48	23	25	8	112	47	65	relative	0.612903	0.523404	0.025413	0.249902	0.47541	0.449735	0.00098798	0.100314	0.753017	0.673374
-	-	-	-	-	Sunday.05	9	0	female	19	high	17	1	180	0.48636	48	29	34	90.8574	167	60	107	0.459481	48	23	25	8	112	47	65	relative	0.612903	0.523404	0.025413	0.249902	0.47541	0.449735	0.00098798	0.100314	0.753017	0.673374
-	-	-	-	-	Sunday.05	10	0	female	19	high	17	1	180	0.48636	48	29	34	90.8574	167	60	107	0.459481	48	23	25	8	112	47	65	relative	0.612903	0.523404	0.025413	0.249902	0.47541	0.449735	0.00098798	0.100314	0.753017	0.673374
-	-	-	-	-	Sunday.05	11	1	female	19	high	17	1	180	0.48636	48	29	34	90.8574	167	60	107	0.459481	48	23	25	8	112	47	65	relative	0.612903	0.523404	0.025413	0.249902	0.47541	0.449735	0.00098798	0.100314	0.753017	0.673374
-	-	-	-	-	Sunday.05	12	1	female	19	high	17	1	180	0.48636	48	29	34	90.8574	167	60	107	0.459481	48	23	25	8	112	47	65	relative	0.612903	0.523404	0.025413	0.249902	0.47541	0.449735	0.00098798	0.100314	0.753017	0.673374
-	-	-	-	-	Sunday.05	13	0	female	19	high	17	1	180	0.48636	48	29	34	90.8574	167	60	107	0.459481	48	23	25	8	112	47	65	relative	0.612903	0.523404	0.025413	0.249902	0.47541	0.449735	0.00098798	0.100314	0.753017	0.673374
-	-	-	-	-	Sunday.05	14	0	female	19	high	17	1	180	0.48636	48	29	34	90.8574	167	60	107	0.459481	48	23	25	8	112	47	65	relative	0.612903	0.523404	0.025413	0.249902	0.47541	0.449735	0.00098798	0.100314	0.753017	0.673374
-	-	-	-	-	Sunday.05	15	1	female	19	high	17	1	180	0.48636	48	29	34	90.8574	167	60	107	0.459481	48	23	25	8	112	47	65	relative	0.612903	0.523404	0.025413	0.249902	0.47541	0.449735	0.00098798	0.100314	0.753017	0.673374
-	-	-	-	-	asari	1	1	female	101	mid	13	1	12	0.0643661	29	19	12	56.7076	72	39	33	0.0608089	29	19	10	1	70	39	31	relative	0.306452	0.217021	0	0.15231	0.295082	0.227513	0	0.119273	0.573472	0.440807
-	-	-	-	-	asari	2	1	female	101	mid	13	1	12	0.0643661	29	19	12	56.7076	72	39	33	0.0608089	29	19	10	1	70	39	31	relative	0.306452	0.217021	0	0.15231	0.295082	0.227513	0	0.119273	0.573472	0.440807
-	-	-	-	-	asari	3	1	female	101	mid	13	1	12	0.0643661	29	19	12	56.7076	72	39	33	0.0608089	29	19	10	1	70	39	31	relative	0.306452	0.217021	0	0.15231	0.295082	0.227513	0	0.119273	0.573472	0.440807
-	-	-	-	-	asari	4	0	female	101	mid	13	1	12	0.0643661	29	19	12	56.7076	72	39	33	0.0608089	29	19	10	1	70	39	31	relative	0.306452	0.217021	0	0.15231	0.295082	0.227513	0	0.119273	0.573472	0.440807
-	-	-	-	-	asari	5	1	female	101	mid	13	1	12	0.0643661	29	19	12	56.7076	72	39	33	0.0608089	29	19	10	1	70	39	31	relative	0.306452	0.217021	0	0.15231	0.295082	0.227513	0	0.119273	0.573472	0.440807
-	-	-	-	-	asari	6	1	female	101	mid	13	1	12	0.0643661	29	19	12	56.7076	72	39	33	0.0608089	29	19	10	1	70	39	31	relative	0.306452	0.217021	0	0.15231	0.295082	0.227513	0	0.119273	0.573472	0.440807
-	-	-	-	-	asari	7	0	female	101	mid	13	1	12	0.0643661	29	19	12	56.7076	72	39	33	0.0608089	29	19	10	1	70	39	31	relative	0.306452	0.217021	0	0.15231	0.295082	0.227513	0	0.119273	0.573472	0.440807
-	-	-	-	-	asari	8	1	female	101	mid	13	1	12	0.0643661	29	19	12	56.7076	72	39	33	0.0608089	29	19	10	1	70	39	31	relative	0.306452	0.217021	0	0.15231	0.295082	0.227513	0	0.119273	0.573472	0.440807
-	-	-	-	-	asari	9	0	female	101	mid	13	1	12	0.0643661	29	19	12	56.7076	72	39	33	0.0608089	29	19	10	1	70	39	31	relative	0.306452	0.217021	0	0.15231	0.295082	0.227513	0	0.119273	0.573472	0.440807
-	-	-	-	-	asari	10	0	female	101	mid	13	1	12	0.0643661	29	19	12	56.7076	72	39	33	0.0608089	29	19	10	1	70	39	31	relative	0.306452	0.217021	0	0.15231	0.295082	0.227513	0	0.119273	0.573472	0.440807
-	-	-	-	-	asari	11	1	female	101	mid	13	1	12	0.0643661	29	19	12	56.7076	72	39	33	0.0608089	29	19	10	1	70	39	31	relative	0.306452	0.217021	0	0.15231	0.295082	0.227513	0	0.119273	0.573472	0.440807
-	-	-	-	-	asari	12	0	female	101	mid	13	1	12	0.0643661	29	19	12	56.7076	72	39	33	0.0608089	29	19	10	1	70	39	31	relative	0.306452	0.217021	0	0.15231	0.295082	0.227513	0	0.119273	0.573472	0.440807
-	-	-	-	-	asari	13	1	female	101	mid	13	1	12	0.0643661	29	19	12	56.7076	72	39	33	0.0608089	29	19	10	1	70	39	31	relative	0.306452	0.217021	0	0.15231	0.295082	0.227513	0	0.119273	0.573472	0.440807
-	-	-	-	-	asari	14	1	female	101	mid	13	1	12	0.0643661	29	19	12	56.7076	72	39	33	0.0608089	29	19	10	1	70	39	31	relative	0.306452	0.217021	0	0.15231	0.295082	0.227513	0	0.119273	0.573472	0.440807
-	-	-	-	-	asari	15	1	female	101	mid	13	1	12	0.0643661	29	19	12	56.7076	72	39	33	0.0608089	29	19	10	1	70	39	31	relative	0.306452	0.217021	0	0.15231	0.295082	0.227513	0	0.119273	0.573472	0.440807
-	-	-	-	-	grape	1	1	female	126	low	-	1	57	0.112688	36	12	30	79.6143	120	52	68	0.114232	39	11	28	168	114	50	64	relative	0.419355	0.421277	0.0505083	0.217772	0.409836	0.460317	0.0559855	0.165225	0.664998	0.61593
-	-	-	-	-	grape	2	0	female	126	low	-	1	57	0.112688	36	12	30	79.6143	120	52	68	0.114232	39	11	28	168	114	50	64	relative	0.419355	0.421277	0.0505083	0.217772	0.409836	0.460317	0.0559855	0.165225	0.664998	0.61593
-	-	-	-	-	grape	3	0	female	126	low	-	1	57	0.112688	36	12	30	79.6143	120	52	68	0.114232	39	11	28	168	114	50	64	relative	0.419355	0.421277	0.0505083	0.217772	0.409836	0.460317	0.0559855	0.165225	0.664998	0.61593
-	-	-	-	-	grape	4	0	female	126	low	-	1	57	0.112688	36	12	30	79.6143	120	52	68	0.114232	39	11	28	168	114	50	64	relative	0.419355	0.421277	0.0505083	0.217772	0.409836	0.460317	0.0559855	0.165225	0.664998	0.61593
-	-	-	-	-	grape	5	0	female	126	low	-	1	57	0.112688	36	12	30	79.6143	120	52	68	0.114232	39	11	28	168	114	50	64	relative	0.419355	0.421277	0.0505083	0.217772	0.409836	0.460317	0.0559855	0.165225	0.664998	0.61593
-	-	-	-	-	grape	6	0	female	126	low	-	1	57	0.112688	36	12	30	79.6143	120	52	68	0.114232	39	11	28	168	114	50	64	relative	0.419355	0.421277	0.0505083	0.217772	0.409836	0.460317	0.0559855	0.165225	0.664998	0.61593
-	-	-	-	-	grape	7	0	female	126	low	-	1	57	0.112688	36	12	30	79.6143	120	52	68	0.114232	39	11	28	168	114	50	64	relative	0.419355	0.421277	0.0505083	0.217772	0.409836	0.460317	0.0559855	0.165225	0.664998	0.61593
-	-	-	-	-	grape	8	1	female	126	low	-	1	57	0.112688	36	12	30	79.6143	120	52	68	0.114232	39	11	28	168	114	50	64	relative	0.419355	0.421277	0.0505083	0.217772	0.409836	0.460317	0.0559855	0.165225	0.664998	0.61593
-	-	-	-	-	grape	9	0	female	126	low	-	1	57	0.112688	36	12	30	79.6143	120	52	68	0.114232	39	11	28	168	114	50	64	relative	0.419355	0.421277	0.0505083	0.217772	0.409836	0.460317	0.0559855	0.165225	0.664998	0.61593
-	-	-	-	-	grape	10	1	female	126	low	-	1	57	0.112688	36	12	30	79.6143	120	52	68	0.114232	39	11	28	168	114	50	64	relative	0.419355	0.421277	0.0505083	0.217772	0.409836	0.460317	0.0559855	0.165225	0.664998	0.61593
-	-	-	-	-	grape	11	1	female	126	low	-	1	57	0.112688	36	12	30	79.6143	120	52	68	0.114232	39	11	28	168	114	50	64	relative	0.419355	0.421277	0.0505083	0.217772	0.409836	0.460317	0.0559855	0.165225	0.664998	0.61593
-	-	-	-	-	grape	12	1	female	126	low	-	1	57	0.112688	36	12	30	79.6143	120	52	68	0.114232	39	11	28	168	114	50	64	relative	0.419355	0.421277	0.0505083	0.217772	0.409836	0.460317	0.0559855	0.165225	0.664998	0.61593
-	-	-	-	-	grape	13	0	female	126	low	-	1	57	0.112688	36	12	30	79.6143	120	52	68	0.114232	39	11	28	168	114	50	64	relative	0.419355	0.421277	0.0505083	0.217772	0.409836	0.460317	0.0559855	0.165225	0.664998	0.61593
-	-	-	-	-	grape	14	1	female	126	low	-	1	57	0.112688	36	12	30	79.6143	120	52	68	0.114232	39	11	28	168	114	50	64	relative	0.419355	0.421277	0.0505083	0.217772	0.409836	0.460317	0.0559855	0.165225	0.664998	0.61593
-	-	-	-	-	grape	15	1	female	126	low	-	1	57	0.112688	36	12	30	79.6143	120	52	68	0.114232	39	11	28	168	114	50	64	relative	0.419355	0.421277	0.0505083	0.217772	0.409836	0.460317	0.0559855	0.165225	0.664998	0.61593
-	-	-	-	-	donguri	1	0	female	190	low	28	3	32	0.123369	31	23	15	59.2192	139	87	52	0.153692	36	23	13	443	137	87	50	relative	0.33871	0.502128	0.17662	0.159488	0.327869	0.582011	0.180471	0.122516	0.431487	0.437391
-	-	-	-	-	donguri	2	1	female	190	low	28	3	32	0.123369	31	23	15	59.2192	139	87	52	0.153692	36	23	13	443	137	87	50	relative	0.33871	0.502128	0.17662	0.159488	0.327869	0.582011	0.180471	0.122516	0.431487	0.437391
-	-	-	-	-	donguri	3	1	female	190	low	28	3	32	0.123369	31	23	15	59.2192	139	87	52	0.153692	36	23	13	443	137	87	50	relative	0.33871	0.502128	0.17662	0.159488	0.327869	0.582011	0.180471	0.122516	0.431487	0.437391
[truncated: 1,137 more rows]

## Sheet: social
Table S8. Rawdata supporting the results of social domain tasks
[truncated: 1,691 more rows]

## Sheet: inhibition
Table S9. Rawdata supporting the results of inhibitory domain tasks
[truncated: 1,643 more rows]

## Sheet: centrality
Table S10. Sex and social centrity values of the individuals that were involved in the social network analyzed in the study
[truncated: 219 more rows]
